# Supplementary material for: Evaluation of Plasma Extracellular Vesicle MicroRNA Signatures for Lung Adenocarcinoma and Granuloma With Monte-Carlo Feature Selection Method
Source: Front Genet. 2019 Apr 26;10:367. doi: 10.3389/fgene.2019.00367 (PMC6498093; doi:10.3389/fgene.2019.00367)
Supplement: TABLE S1 — The processed microRNA expression profiles. [file Data_Sheet_1.CSV]

miRNA	plasma_granuloma_DB323_L1_R1	plasma_granuloma_DB324_L1_R1	plasma_granuloma_DB325_L1_R1	plasma_granuloma_DB326_L1_R1	plasma_granuloma_DB327_L1_R1	plasma_granuloma_DB328_L1_R1	plasma_granuloma_DB329_L1_R1	plasma_granuloma_DB330_L1_R1	plasma_granuloma_DB331_L1_R1	plasma_cancer_DB332_L1_R1	plasma_cancer_DB333_L1_R1	plasma_cancer_DB334_L2_R1	plasma_cancer_DB335_L2_R1	plasma_cancer_DB336_L2_R1	plasma_cancer_DB337_L2_R1	plasma_cancer_DB338_L2_R1	plasma_cancer_DB339_L2_R1	plasma_cancer_DB340_L2_R1	plasma_cancer_DB341_L2_R1	Plasma_exosomes_granuloma_DB343_L3_R1	Plasma_exosomes_granuloma_DB344_L3_R1	Plasma_exosomes_granuloma_DB345_L3_R1	Plasma_exosomes_granuloma_DB346_L3_R1	Plasma_exosomes_granuloma_DB347_L3_R1	Plasma_exosomes_granuloma_DB348_L3_R1	Plasma_exosomes_granuloma_DB349_L3_R1	Plasma_exosomes_granuloma_DB350_L3_R1	Plasma_exosomes_granuloma_DB351_L3_R1	Plasma_exosomes_cancer_DB352_L3_R1	Plasma_exosomes_cancer_DB353_L3_R1	Plasma_exosomes_cancer_DB354_L4_R1	Plasma_exosomes_cancer_DB355_L4_R1	Plasma_exosomes_cancer_DB356_L4_R1	Plasma_exosomes_cancer_DB357_L4_R1	Plasma_exosomes_cancer_DB358_L4_R1	Plasma_exosomes_cancer_DB359_L4_R1	Plasma_exosomes_cancer_DB360_L4_R1	Plasma_exosomes_cancer_DB361_L4_R1	plasma_without_exosomes_granuloma_DB363_L4_R1	plasma_without_exosomes_granuloma_DB364_L4_R1	plasma_without_exosomes_granuloma_DB365_L5_R1	plasma_without_exosomes_granuloma_DB366_L5_R1	plasma_without_exosomes_granuloma_DB367_L5_R1	plasma_without_exosomes_granuloma_DB368_L5_R1	plasma_without_exosomes_granuloma_DB369_L5_R1	plasma_without_exosomes_granuloma_DB370_L5_R1	plasma_without_exosomes_granuloma_DB371_L5_R1	plasma_without_exosomes_cancer_DB372_L5_R1	plasma_without_exosomes_cancer_DB373_L5_R1
hsa-let-7a-3p	306.5146301	0	142.4814472	196.8088845	0	0	9.848238643	126.3184488	550.5485094	207.0790183	372.3416764	90.56330375	257.0502641	71.54070865	130.8989094	70.51830958	4.462253795	156.7122257	397.2904601	309.8118314	0	251.0077536	1895.188308	253.5347094	249.4477805	175.8671226	584.540995	510.4377003	162.3271216	764.6932346	642.2425355	367.9591185	552.7640237	227.6110857	388.3449025	290.3682614	195.1019916	299.7851986	88.47593455	255.5030355	177.8643573	256.9830194	141.8172757	235.4738367	144.6366658	35.66406489	280.8704453	247.0678855	179.9758157
hsa-let-7a-5p	6504.479293	986.1932939	9437.584674	1307.373304	1287.001287	3172.15752	1624.959376	1730.562749	20874.96432	11297.92282	8822.538038	7631.149963	17815.74541	12788.56409	5888.232299	2523.548078	3351.1526	22286.88946	20853.48231	22007.0103	1244.167963	20506.05716	21289.04627	33088.61271	27728.47067	22123.43267	11340.0953	49017.03211	36477.85563	18659.26279	25222.85042	41724.82736	24624.97557	56307.26065	36629.11874	37331.67948	27853.51905	29113.96076	12053.72139	26250.15969	26188.40917	23879.65288	18881.5786	17025.35202	8986.758169	7316.228168	19741.90283	9520.833636	14253.70966
hsa-let-7b-3p	0	0	0	0	0	0	0	0	0	7.710388978	27.43570247	0	16.81637242	0	0	0	0	8.438350616	16.11918335	34.99966297	0	27.65339658	7.071598164	34.21940863	3.615185224	13.02719427	98.20288716	82.57080446	7.378505528	50.48097148	54.16503312	16.28137693	9.161834647	14.31516262	30.87757635	25.31415612	38.61393584	6.24552497	5.998368444	44.43531052	63.52298473	44.47783027	22.5317167	7.915086947	22.03987289	0	40.48582996	1.453340503	0
hsa-let-7b-5p	36055.27613	2958.579882	22678.69951	11133.75975	3861.003861	15241.46161	6568.775175	7326.470031	20426.36923	28704.67668	19338.25086	44180.59276	61557.53241	59089.97569	37603.48502	22087.34196	30053.27931	34873.29214	54912.36853	30685.63043	3421.461897	18759.6388	39208.47602	22374.82696	12349.47273	10219.8339	21749.60134	26144.91927	22066.15863	27639.26672	101213.8126	63778.49512	35517.37898	35332.68438	31906.03716	19547.74026	9556.610401	35121.70967	35985.71189	29793.8757	33921.27385	62787.8704	30780.97581	53658.35319	36334.10794	16222.05466	41452.42915	21134.4776	28096.84949
hsa-let-7c-3p	0	0	0	0	0	0	0	0	0	6.608904838	0	0	0	0	0	0	0	0	0	0	0	0	0	0	0	0	0	0	0	1.86966561	0	0	0	5.726065048	0	0	0	0	0	0	0	0	0	0	0	0	0	0	0
hsa-let-7c-5p	1273.827034	0	1381.345556	267.0977718	0	619.3259921	502.2601708	252.6368976	2436.686921	1690.778154	1418.817756	2078.189497	3161.478015	2363.493041	1092.6731	758.0718279	879.0639976	2394.080618	4620.516497	4342.550775	311.0419907	2271.832888	3065.537804	3467.048265	1753.364834	1833.577593	1674.12541	6463.042059	3734.999498	2911.069355	5473.247632	4690.12198	3102.808001	4981.676592	5008.105364	3995.169463	1600.107306	4028.363606	1964.465665	5637.730022	5170.770957	7630.418882	2535.480827	4563.047625	2669.579603	1696.590515	3453.947368	2816.573895	3089.584837
hsa-let-7d-3p	2814.361604	0	1388.590375	98.40444226	0	1253.757496	1940.103013	618.9603992	5449.410709	1678.661829	2916.023234	400.3851324	365.1555154	825.3678054	177.4900467	312.295371	553.3194706	5974.352236	1714.322558	2532.938572	0	1629.423214	1025.381734	1325.22437	2866.841883	2836.671552	1992.115711	1703.961147	1472.749703	3565.452319	4861.956544	218.7131634	1221.577953	2264.658727	2535.524058	7951.623159	10826.12822	3648.2788	4464.285714	7676.199892	9126.135473	2846.581137	2011.949762	1814.533683	4870.811908	1345.044733	5872.975709	4280.087782	2384.679559
hsa-let-7d-5p	1228.048875	657.4621959	912.8472382	238.9822169	0	226.58268	68.9376705	631.592244	2095.142939	1258.996372	972.0077447	691.1410023	2539.272235	2138.272292	1003.928077	541.4798771	638.1022927	3324.710143	2318.31784	2841.454119	0	2524.967826	5034.977892	5000.699942	3962.243006	3647.614395	2099.671254	5374.608727	4992.29684	2613.792523	2777.892413	4236.414276	3858.150368	7207.684379	3514.105708	5782.051072	4010.429827	3443.068694	1857.994625	2277.309664	1537.256231	2866.349062	2389.687366	1848.172802	1308.617453	667.4275001	2482.287449	1216.446001	1632.905578
hsa-let-7e-3p	0	0	0	0	0	0	0	0	0	0	0	0	0	0	0	0	0	13.26026525	0	3.888851441	0	0	0	0	0	0	0	0	4.427103317	0	0	0	0	0	5.937995451	0	0	0	1.499592111	0	0	0	0	0	0	0	0	0	0
hsa-let-7e-5p	177.1415719	0	84.52289242	14.05777747	0	30.211024	19.69647729	341.0598118	713.6739937	165.222621	168.5336009	190.6595868	333.9251095	215.9469539	134.2268478	12.59255528	26.77352277	546.0818327	173.5182678	453.6993347	0	321.2048372	339.4367118	489.9597144	1008.636678	514.5741736	144.9661668	758.1501137	410.2449074	353.3668003	466.8509997	335.3963647	861.2124568	2009.848832	691.1826706	749.7457416	735.0196558	417.5579551	268.4269879	272.1662769	182.0992229	365.7066045	188.2061042	144.4503368	129.4842532	219.0792557	189.7773279	228.174459	215.5960293
hsa-let-7f-1-3p	0	0	0	0	0	0	0	0	0	0	0	0	0	0	0	0	0	0	0	9.073986695	0	0	10.60739725	3.11085533	3.615185224	19.5407914	4.67632796	0	0	16.82699049	0	0	1.017981627	1.431516262	0	1.489068007	4.064624825	5.799416043	4.498776333	0	0	0	1.3253951	0	1.377492055	0	20.24291498	0	0
hsa-let-7f-2-3p	0	0	2.414939783	0	0	0	0	0	5.097671384	17.62374624	3.919386067	0	33.63274484	0	12.20244071	0	0	2.410957319	4.740936278	31.11081153	0	8.50873741	1.767899541	31.1085533	14.4607409	3.256798567	14.02898388	0	0	22.43598732	0	16.82408949	27.48550394	1.431516262	4.750396361	10.42347605	7.451812179	18.73657491	1.499592111	0	0	9.883962283	5.301580401	11.87263042	2.754984111	0	10.12145749	4.360021509	33.74546545
hsa-let-7f-5p	3546.812148	328.731098	4607.705107	2656.919941	3217.503218	1888.189	1723.441762	2096.88625	9078.952734	6242.11062	4350.518535	4737.890733	8228.010791	5895.484324	2707.832525	999.8488893	1923.231386	12435.71785	11664.59962	13573.38781	3110.419907	15560.35354	19027.90276	26334.94579	26365.54584	22849.69875	7580.327624	36578.86638	31870.71678	12659.50585	16112.80771	24678.22572	16389.5042	40885.53596	22607.13628	26118.25285	31279.99778	19568.56806	5750.935745	9936.846315	11226.62884	10798.22879	15215.53575	7541.099089	3726.11601	3821.149809	9984.817814	5746.508349	6754.717335
hsa-let-7g-3p	0	0	0	0	0	0	0	0	0	0	0	0	9.609355669	0	0	0	0	0	0	11.66655432	0	4.254368705	0	0	0	0	0	0	1.475701106	7.478662441	0	2.713562821	0	0	0	8.18987404	0	0	0	38.8808967	0	0	0	0	0	0	0	0	0
hsa-let-7g-5p	10027.40718	328.731098	9336.157203	2839.671048	3539.253539	2613.253576	1733.290001	1578.98061	10006.72893	13000.8173	6588.487979	6816.08023	17573.10918	10267.41652	7127.334687	2070.216088	2994.172297	13521.85412	10775.19997	21058.13055	1555.209953	20135.92708	30494.49918	31733.83522	24398.88508	22025.72871	8810.201877	31466.98294	32956.83279	13304.54048	17920.8881	33137.48646	15756.31963	32705.85204	19268.79524	22713.49885	18791.438	12095.79743	20452.9368	15546.80427	13644.73712	12631.7038	18047.90508	14623.12314	14733.65502	8187.450325	21386.63968	8211.373843	11550.32293
hsa-let-7i-3p	0	0	0	0	0	0	0	0	0	9.913357258	0	0	12.01169459	0	0	0	0	0	0.948187256	5.185135254	0	2.127184352	14.14319633	0	3.615185224	9.770395701	0	15.01287354	22.13551658	18.6966561	0	7.055263335	4.07192651	14.31516262	3.562797271	8.18987404	13.54874942	19.18268384	0	0	0	0	15.9047412	0	0	0	22.77327935	1.453340503	31.87071737
hsa-let-7i-5p	6814.974633	328.731098	6556.561512	2263.302172	1287.001287	1404.812616	2442.363183	3195.856755	5357.652624	8345.945327	8046.499596	11296.58052	9931.269084	12834.93306	5519.940452	3027.25029	2878.153698	11799.22512	16139.09528	11925.81108	933.125972	14403.16525	23491.8491	18498.70122	10954.01123	13554.79564	19238.41323	12145.41469	16244.51777	14809.6213	25475.62058	16248.81417	12829.62245	13277.31333	12105.19753	11951.25983	12400.4929	14612.74399	11575.3515	8009.464721	10955.59743	20301.65853	13512.40305	11191.93294	7543.146495	6292.16002	10774.2915	9615.300769	9756.189012
hsa-miR-1-3p	1134.502202	328.731098	837.9841049	224.9244394	321.7503218	0	0	0	305.860283	576.0762051	317.4702715	219.2585249	369.9601932	84.78898803	56.57495238	70.51830958	232.0371973	1010.191117	192.4820129	1546.46659	0	1263.547505	259.8812325	877.261203	292.8300031	390.815828	1122.31871	923.2917227	777.6944826	379.5421189	154.7572375	134.0500034	143.5354095	692.8538708	495.2288207	1769.757327	512.8201654	334.1355859	1931.474639	505.4516572	571.7068626	296.5188685	477.1422361	51.44806516	219.0212368	305.6919848	1447.368421	501.4024736	1025.4872
hsa-miR-100-5p	2728.77635	0	9022.215031	2502.284389	965.2509653	1616.289784	2639.327956	1680.035369	5479.996737	2904.613676	5283.332419	3293.644363	2599.330708	4545.484655	1540.835468	4281.468796	2320.371973	1849.204264	5286.14395	5621.982899	311.0419907	9042.660682	1645.914473	5994.61822	1420.767793	4184.986159	3128.463405	3610.596086	1828.39367	3316.786793	2403.895756	688.702244	3464.191478	1467.304169	2756.417489	1926.109467	1071.028641	2683.345192	2144.416719	2421.724423	5111.482838	2950.362741	2894.662899	3890.265235	3077.317252	2022.661966	3537.449393	1373.406775	6719.097121
hsa-miR-101-3p	6170.099697	328.731098	5489.158128	899.6977578	1287.001287	815.6976481	2924.926877	745.278848	4159.699849	6120.947364	5875.159715	4942.849789	6856.27527	8595.483662	4447.234982	2742.65854	2226.664644	5767.009907	9710.385685	8377.882287	311.0419907	7542.995714	7966.155331	10324.92884	5560.154875	7630.679043	7430.685129	4834.14528	8969.31132	7936.730516	17061.98543	10264.32273	10124.84527	5266.548328	9988.895949	6789.405579	8775.524997	8000.071377	4246.844858	5054.516572	4560.950304	6928.65756	8546.147607	4867.778473	5022.336034	4223.644256	6212.044534	8295.667592	6593.489
hsa-miR-101-5p	5.971064223	986.1932939	7.24481935	42.1733324	965.2509653	45.316536	29.54471593	37.89553464	15.29301415	3.304452419	11.7581582	14.29946901	7.207016752	3.974483814	3.327938375	7.555533169	13.38676139	3.616435978	2.844561767	3.888851441	933.125972	6.381553057	5.303698623	4.666282995	10.84555567	9.770395701	14.02898388	22.51931031	4.427103317	5.608996831	7.737861874	1.628137693	3.053944882	4.294548786	3.562797271	2.233602011	2.032312412	1.338326779	4.498776333	16.66324144	12.70459695	14.82594342	3.976185301	5.93631521	4.132476166	15.28459924	7.591093117	4.360021509	5.624244242
hsa-miR-103a-2-5p	21.89390215	0	0	0	0	0	0	0	0	0	0	0	0	0	0	2.518511056	0	0	0	1.296283814	0	0	0	7.777138324	10.84555567	6.513597134	0	0	4.427103317	0	0	0	0	0	0	0	0	0	4.498776333	0	0	0	0	0	6.887460277	0	0	0	0
hsa-miR-103a-3p	3337.824901	0	2026.134478	1194.911085	1608.751609	755.2756001	1615.111137	1477.925851	3711.104767	2287.782558	2829.796741	1758.834689	4196.886088	3374.336758	2805.452051	1808.290938	1445.77023	2863.011816	3541.4794	4981.618696	311.0419907	3856.585231	5492.863874	7347.840289	6084.356732	5777.560658	6219.516187	5997.642979	7508.367225	5081.751129	5898.830035	6249.335177	6904.969379	7081.710948	4367.989454	5214.716161	6922.733514	4725.185749	2979.689524	2171.775802	2473.161539	2495.700476	3826.415655	3919.946811	2243.934558	1778.108378	2532.894737	1943.116253	2394.053299
hsa-miR-103b	3337.824901	0	2026.134478	1194.911085	1608.751609	755.2756001	1615.111137	1477.925851	3711.104767	2287.782558	2829.796741	1758.834689	4196.886088	3374.336758	2805.452051	1808.290938	1445.77023	2863.011816	3541.4794	4981.618696	311.0419907	3856.585231	5492.863874	7347.840289	6084.356732	5777.560658	6219.516187	5997.642979	7508.367225	5081.751129	5898.830035	6249.335177	6904.969379	7081.710948	4367.989454	5214.716161	6922.733514	4725.185749	2979.689524	2171.775802	2473.161539	2495.700476	3826.415655	3919.946811	2243.934558	1778.108378	2532.894737	1943.116253	2394.053299
hsa-miR-106a-3p	0	0	0	0	0	0	0	0	0	0	0	0	0	0	0	0	0	0	0	0	0	0	0	0	0	6.513597134	0	0	0	0	0	0	0	8.589097572	0	0	0	0	0	0	0	0	0	0	0	0	0	0	0
hsa-miR-106a-5p	242.8232784	0	89.35277199	0	0	0	0	126.3184488	76.46507076	202.6730817	243.0019362	81.03032441	209.0034858	62.26691308	93.18227451	88.14788697	0	444.8216253	171.6218933	247.5902084	0	216.9728039	350.0441091	293.9758287	365.1337076	182.3807198	168.3478066	30.02574708	481.0785604	261.7531854	126.3850773	269.7281444	106.8880709	154.6037563	193.5786517	288.8791934	328.5571734	191.3807294	341.9070013	244.3942079	160.9248947	133.4334908	198.809265	59.3631521	90.91447565	91.70759543	306.1740891	223.8144375	161.2283349
hsa-miR-106b-3p	177.1415719	0	36.22409675	112.4622197	321.7503218	0	265.9024433	0	0	49.56678629	0	95.32979342	74.47250643	82.13933215	58.79357797	30.22213268	0	86.79446348	216.1866943	121.8506785	0	99.97766456	102.5381734	158.6536218	54.22777836	81.41996418	23.3816398	67.55793093	160.8514205	28.04498415	64.48218228	61.32651976	44.79119161	103.0691709	122.3227063	113.1691685	212.7153658	124.0182815	203.9445271	105.5338625	8.469731298	168.0273588	184.2299189	96.9598151	85.40450743	127.3716603	86.03238866	249.9745665	63.74143474
hsa-miR-106b-5p	642.8845813	0	347.7513288	56.23110986	0	15.105512	778.0108528	151.5821386	718.7716651	627.8459596	211.6468476	500.4814155	1114.685258	470.313918	733.2557554	214.0734398	423.9141105	426.7394454	846.7312193	932.028062	0	510.5242446	908.700364	951.9217309	556.7385245	530.8581664	271.2270217	450.3862062	1207.123504	633.8166419	1359.284403	1156.520474	910.075575	559.7228585	979.7692495	663.3797972	663.2112839	556.7439402	424.3845674	533.2237262	669.1087725	1319.508965	629.5626726	435.3297821	462.8373306	290.4073855	716.0931174	499.9491331	382.4486085
hsa-miR-107	1719.666496	0	1762.906042	463.9066564	965.2509653	740.1700881	1043.913296	404.2190362	2156.314995	1540.976311	2249.727603	1382.282005	3430.539974	3006.034591	2332.884801	1599.254521	1079.865418	1405.588117	3107.209637	3502.558864	0	2512.20472	3728.500132	4493.630524	2132.959282	2123.432666	5836.057294	1771.519078	3031.090071	3789.812192	5295.276809	4538.705175	5472.669229	2359.1388	2508.209279	2741.374201	1344.71338	3609.913433	1754.52277	1510.800558	1774.408707	1942.198589	2311.489055	3743.836126	1834.819418	1599.788054	1887.651822	1424.273693	1882.247073
hsa-miR-10a-3p	17.91319267	0	79.69301285	0	0	0	0	0	81.56274214	3.304452419	31.35508854	0	12.01169459	0	26.623507	27.70362162	0	8.438350616	12.32643432	97.22128602	0	61.68834622	12.37529679	27.99769797	7.230370448	13.02719427	14.02898388	7.50643677	2.951402211	63.56863075	18.05501104	15.1959518	34.61137533	10.02061383	9.500792722	45.41657422	16.2584993	1.784435706	26.992658	0	186.3340886	49.41981141	3.976185301	21.7664891	33.05980933	0	91.09311741	55.22693912	14.99798465
hsa-miR-10a-5p	13239.83974	0	10802.02565	674.7733183	1287.001287	2024.138608	2737.810343	505.2737952	16261.57171	5613.163176	11197.68599	4571.063595	3199.915438	4475.268774	1389.968928	3354.656727	2306.985212	8455.227317	4709.646099	12678.95198	933.125972	8693.802448	2475.059357	7553.15674	9446.47899	9900.667644	3535.303938	9938.522283	2821.540514	9656.822877	7663.062543	1072.942739	2494.054987	4719.709116	5477.207004	12723.34159	6009.547804	3931.11186	17368.27583	17351.98876	18480.95369	9058.651432	4494.414785	3148.225833	5071.925748	4401.96458	18046.5587	7208.568896	9424.358602
hsa-miR-10b-3p	0	0	28.9792774	0	0	0	0	0	0	29.74007177	35.27447461	4.766489671	0	19.87241907	0	0	0	18.08217989	47.40936278	15.55540576	0	2.127184352	0	6.221710659	3.615185224	0	28.05796776	0	5.902804422	7.478662441	0	4.341700514	17.30568767	0	4.750396361	13.40161207	10.83899953	8.922178528	4.498776333	0	0	0	2.650790201	23.74526084	0	0	0	0	13.12323657
hsa-miR-10b-5p	3102.963041	657.4621959	4747.771614	407.6755465	965.2509653	1193.335448	1063.609773	315.796122	5699.196607	2475.034862	7176.395889	3193.54808	2195.73777	3648.576141	1341.159165	1495.995567	1405.609945	2126.464355	2292.716784	5519.576478	311.0419907	5802.958913	1531.001002	3451.493988	3622.415594	3097.215437	3366.956131	4271.162522	1438.808578	5289.284012	4740.730041	1222.731407	2395.310769	1023.534127	3612.676433	2959.522664	1885.308481	2039.163903	4335.320793	6037.647817	8245.283418	4892.56133	2853.575651	3399.529844	1303.107484	3112.963378	4736.842105	2307.904719	4548.138844
hsa-miR-1180-3p	786.1901227	328.731098	637.5441028	1939.97329	0	1087.596864	610.5907958	1616.876145	836.0181069	582.6851099	983.7659029	1143.957521	879.2560437	1707.703212	1389.968928	1674.809852	963.8468198	564.1640126	1313.239349	523.6986607	0	285.0427032	599.3179444	387.3014885	206.0655578	195.407914	593.8936509	247.7124134	298.0916233	762.823569	1452.138745	447.1951529	707.4972311	323.5226752	262.459399	245.6962212	145.6490562	533.1001671	451.3772254	238.839794	690.2831008	1304.683021	310.1424535	850.8718468	263.1009826	300.5971183	437.7530364	270.3213336	313.0829295
hsa-miR-1181	1.990354741	328.731098	2.414939783	14.05777747	321.7503218	15.105512	9.848238643	12.63184488	5.097671384	1.10148414	3.919386067	4.766489671	2.402338917	1.324827938	1.109312792	2.518511056	4.462253795	1.205478659	0.948187256	1.296283814	311.0419907	2.127184352	1.767899541	1.555427665	3.615185224	3.256798567	4.67632796	7.50643677	1.475701106	1.86966561	2.579287291	0.542712564	1.017981627	1.431516262	1.18759909	0.744534004	0.677437471	0.446108926	1.499592111	5.554413815	4.234865649	4.941981141	1.3253951	1.978771737	1.377492055	5.094866413	2.530364372	1.453340503	1.874748081
hsa-miR-1185-1-3p	27.86496637	0	0	0	0	0	0	0	0	0	3.919386067	4.766489671	26.42572809	0	23.29556863	0	0	28.93148783	0	64.81419068	0	4.254368705	0	38.88569162	43.38222269	52.10877707	0	45.03862062	14.75701106	11.21799366	0	0	16.28770604	24.33577645	0	58.07365228	17.61337424	7.137742823	40.488987	66.65296578	0	0	0	0	70.25209482	0	68.31983806	31.97349107	18.74748081
hsa-miR-1185-2-3p	0	0	0	0	0	0	0	0	0	0	0	0	2.402338917	0	7.765189543	0	0	0	0	1.296283814	0	0	0	0	0	0	0	0	0	0	0	0	0	0	0	0	0.677437471	0	0	0	0	0	0	0	0	0	0	0	0
hsa-miR-1193	17.91319267	2958.579882	21.73445805	126.5199972	2895.752896	135.949608	88.63414778	113.6866039	45.87904245	9.913357258	35.27447461	42.89840704	21.62105025	11.92345144	9.983815126	22.66659951	40.16028416	10.84930793	8.5336853	11.66655432	2799.377916	19.14465917	15.91109587	13.99884898	32.53666702	29.3111871	42.08695164	67.55793093	13.28130995	16.82699049	23.21358562	4.884413078	9.161834647	12.88364636	10.68839181	6.700806033	6.096937237	4.014980338	13.496329	49.98972433	38.11379084	44.47783027	11.9285559	17.80894563	12.3974285	45.85379771	22.77327935	13.08006453	16.87273273
hsa-miR-1197	0	0	0	0	0	0	0	0	0	6.608904838	0	0	0	0	0	0	0	0	0	22.03682483	0	0	0	10.88799365	46.99740791	52.10877707	9.35265592	30.02574708	8.854206634	0	0	0	5.089908137	5.726065048	0	4.467204022	9.484124592	2.230544632	13.496329	27.77206907	0	0	0	0	30.30482522	0	0	27.61346956	0
hsa-miR-1203	5.971064223	986.1932939	7.24481935	42.1733324	965.2509653	45.316536	29.54471593	37.89553464	15.29301415	3.304452419	11.7581582	14.29946901	7.207016752	3.974483814	3.327938375	7.555533169	13.38676139	3.616435978	2.844561767	3.888851441	933.125972	6.381553057	5.303698623	4.666282995	10.84555567	9.770395701	14.02898388	22.51931031	4.427103317	5.608996831	7.737861874	1.628137693	3.053944882	4.294548786	3.562797271	2.233602011	2.032312412	1.338326779	4.498776333	16.66324144	12.70459695	14.82594342	3.976185301	5.93631521	4.132476166	15.28459924	7.591093117	4.360021509	5.624244242
hsa-miR-1207-5p	0	0	0	28.11555493	0	0	0	0	0	0	0	0	0	0	0	2.518511056	0	0	0	0	0	0	3.535799082	6.221710659	0	16.28399284	0	0	0	0	2.579287291	0	0	0	0	0	0	0	0	0	0	0	1.3253951	0	0	0	2.530364372	0	0
hsa-miR-122-3p	0	0	0	0	0	0	0	0	0	0	0	0	0	0	0	0	0	0	0	0	0	0	0	0	7.230370448	0	0	0	0	0	0	0	0	0	0	7.445340036	0	0	0	0	0	0	0	0	0	0	0	0	14.99798465
hsa-miR-122-5p	47728.70669	18737.67258	110872.3004	38532.36803	4504.504505	98170.7225	26344.03837	32375.41843	69496.55397	105682.9973	89075.88715	141088.0943	31773.33452	101369.2097	49850.29824	163859.3663	57746.02636	34037.89543	79998.55876	25204.94247	38258.16485	61786.1967	27584.53654	11477.50074	41610.78193	22214.62303	25182.02607	21881.26318	20320.40422	41495.35856	29697.91387	10791.29663	59404.31787	40789.62437	80414.7096	10750.32648	6547.433156	31751.80284	51311.54326	73707.07132	55891.75683	41492.87366	12213.51585	100509.7316	88950.17198	274282.1333	27259.61538	30533.23063	64225.11975
hsa-miR-1224-5p	15.92283793	0	0	70.28888733	0	0	0	0	0	0	0	0	28.82806701	21.19724701	18.85831746	2.518511056	0	0	46.46117552	0	0	0	0	0	0	0	0	0	0	11.21799366	2.579287291	0.542712564	1.017981627	0	0	0	0	4.014980338	0	5.554413815	33.87892519	49.41981141	5.301580401	15.83017389	0	0	0	0	0
hsa-miR-1226-3p	0	0	0	0	0	0	0	0	0	0	0	0	0	0	0	0	0	0	0	0	0	0	0	0	14.4607409	0	0	0	0	0	0	0	0	0	0	3.722670018	0	0	8.997552666	0	0	0	0	7.915086947	0	0	0	21.80010755	0
hsa-miR-1228-3p	0	0	0	0	0	0	0	0	0	0	0	0	0	0	0	0	0	0	0	0	0	0	0	0	0	3.256798567	0	0	0	0	0	0	0	0	0	0	3.387187354	0	0	0	0	0	0	0	0	0	0	0	0
hsa-miR-1228-5p	165.1994435	0	36.22409675	548.2533211	0	498.481896	344.6883525	101.054759	50.97671384	44.05936559	82.30710741	181.1266075	50.44911726	50.34346164	32.17007096	78.07384274	44.62253795	92.82185677	98.61147458	34.99966297	0	8.50873741	42.42958898	18.66513198	7.230370448	29.3111871	28.05796776	15.01287354	20.65981548	67.30796197	0	11.39696385	19.34165092	7.15758131	34.44037362	17.86881609	18.29081171	40.14980338	106.4710399	116.6426901	215.9781481	93.89764169	47.71422361	47.49052168	35.81479344	168.1305916	58.19838057	84.29374918	50.61819818
hsa-miR-1229-3p	29.85532111	4930.966469	36.22409675	210.866662	4826.254826	226.58268	147.7235796	189.4776732	76.46507076	16.5222621	58.79079101	71.49734507	36.03508376	19.87241907	16.63969188	37.77766584	66.93380693	18.08217989	14.22280883	19.4442572	4665.62986	31.90776529	26.51849311	23.33141497	54.22777836	48.85197851	70.1449194	112.5965515	22.13551658	28.04498415	38.68930937	8.140688463	15.26972441	21.47274393	17.81398635	11.16801005	10.16156206	6.691633896	22.49388166	83.31620722	63.52298473	74.12971712	19.8809265	29.68157605	20.66238083	76.42299619	37.95546559	21.80010755	28.12122121
hsa-miR-1229-5p	0	0	0	0	0	0	0	0	5.097671384	0	0	0	7.207016752	0	0	0	0	0	0	0	0	0	0	0	0	0	0	0	0	0	0	0	0	7.15758131	0	0	0	0	0	0	0	0	0	0	0	0	0	0	0
hsa-miR-1234-3p	9.951773705	1643.65549	12.07469892	70.28888733	1608.751609	75.52756001	49.24119321	63.1592244	25.48835692	5.507420699	19.59693034	23.83244836	12.01169459	6.62413969	5.546563959	12.59255528	22.31126898	6.027393297	4.740936278	6.481419068	1555.209953	10.63592176	8.839497704	7.777138324	18.07592612	16.28399284	23.3816398	37.53218385	7.378505528	9.348328052	12.89643646	2.713562821	5.089908137	7.15758131	5.937995451	3.722670018	3.387187354	2.230544632	7.497960555	27.77206907	21.17432824	24.70990571	6.626975501	9.893858684	6.887460277	25.47433206	12.65182186	7.266702516	9.373740404
hsa-miR-1236-5p	15.92283793	2629.848784	19.31951827	112.4622197	2574.002574	120.844096	78.78590914	101.054759	40.78137107	8.811873118	31.35508854	38.13191737	19.21871134	10.5986235	8.874502335	20.14808845	35.69803036	9.643829275	7.585498045	10.37027051	2488.335925	17.01747482	14.14319633	12.44342132	28.92148179	26.05438854	37.41062368	60.05149416	11.80560884	14.95732488	20.63429833	4.341700514	8.14385302	11.4521301	9.500792722	5.956272029	5.419499767	3.568871411	11.99673689	44.43531052	33.87892519	39.53584913	10.6031608	15.83017389	11.01993644	40.7589313	20.24291498	11.62672403	14.99798465
hsa-miR-1237-3p	0	0	0	0	0	0	0	0	0	1.10148414	0	0	0	0	0	0	0	0	0	0	0	0	0	0	0	0	0	7.50643677	0	0	0	0	0	0	0	0	0	0	0	0	0	0	0	0	0	0	0	1.453340503	0
hsa-miR-1237-5p	1.990354741	328.731098	2.414939783	14.05777747	321.7503218	15.105512	9.848238643	12.63184488	5.097671384	1.10148414	3.919386067	4.766489671	2.402338917	1.324827938	1.109312792	2.518511056	4.462253795	1.205478659	0.948187256	1.296283814	311.0419907	2.127184352	1.767899541	1.555427665	3.615185224	3.256798567	4.67632796	7.50643677	1.475701106	1.86966561	2.579287291	0.542712564	1.017981627	1.431516262	1.18759909	0.744534004	0.677437471	0.446108926	1.499592111	5.554413815	4.234865649	4.941981141	1.3253951	1.978771737	1.377492055	5.094866413	2.530364372	1.453340503	1.874748081
hsa-miR-1238-3p	1.990354741	328.731098	2.414939783	14.05777747	321.7503218	15.105512	9.848238643	12.63184488	5.097671384	1.10148414	3.919386067	4.766489671	2.402338917	1.324827938	1.109312792	2.518511056	4.462253795	1.205478659	0.948187256	1.296283814	311.0419907	2.127184352	1.767899541	1.555427665	3.615185224	3.256798567	4.67632796	7.50643677	1.475701106	1.86966561	2.579287291	0.542712564	1.017981627	1.431516262	1.18759909	0.744534004	0.677437471	0.446108926	1.499592111	5.554413815	4.234865649	4.941981141	1.3253951	1.978771737	1.377492055	5.094866413	2.530364372	1.453340503	1.874748081
hsa-miR-1238-5p	1.990354741	328.731098	2.414939783	14.05777747	321.7503218	15.105512	9.848238643	12.63184488	5.097671384	1.10148414	3.919386067	4.766489671	2.402338917	1.324827938	1.109312792	2.518511056	4.462253795	1.205478659	0.948187256	1.296283814	311.0419907	2.127184352	1.767899541	1.555427665	3.615185224	3.256798567	4.67632796	7.50643677	1.475701106	1.86966561	2.579287291	0.542712564	1.017981627	1.431516262	1.18759909	0.744534004	0.677437471	0.446108926	1.499592111	5.554413815	4.234865649	4.941981141	1.3253951	1.978771737	1.377492055	5.094866413	2.530364372	1.453340503	1.874748081
hsa-miR-124-3p	0	0	0	0	0	0	0	0	0	3.304452419	3.919386067	0	0	0	0	0	0	0	0	0	0	0	0	0	0	0	0	0	1.475701106	0	0	0	0	0	0	0	2.709749883	0	0	0	0	0	11.9285559	0	0	0	5.060728745	36.33351258	0
hsa-miR-124-5p	5.971064223	986.1932939	7.24481935	42.1733324	965.2509653	45.316536	29.54471593	37.89553464	15.29301415	3.304452419	11.7581582	14.29946901	7.207016752	3.974483814	3.327938375	7.555533169	13.38676139	3.616435978	2.844561767	3.888851441	933.125972	6.381553057	5.303698623	4.666282995	10.84555567	9.770395701	14.02898388	22.51931031	4.427103317	5.608996831	7.737861874	1.628137693	3.053944882	4.294548786	3.562797271	2.233602011	2.032312412	1.338326779	4.498776333	16.66324144	12.70459695	14.82594342	3.976185301	5.93631521	4.132476166	15.28459924	7.591093117	4.360021509	5.624244242
hsa-miR-1244	7.961418964	1314.924392	9.659759134	56.23110986	1287.001287	60.42204801	39.39295457	50.52737952	20.39068553	4.405936559	15.67754427	19.06595868	9.609355669	5.299311752	4.437251167	10.07404423	17.84901518	4.821914638	3.792749022	5.185135254	1244.167963	8.50873741	7.071598164	6.221710659	14.4607409	13.02719427	18.70531184	30.02574708	5.902804422	7.478662441	10.31714917	2.170850257	4.07192651	5.726065048	4.750396361	2.978136014	2.709749883	1.784435706	5.998368444	22.21765526	16.9394626	19.76792457	5.301580401	7.915086947	5.509968221	20.37946565	10.12145749	5.813362013	7.498992323
hsa-miR-1245a	13.93248319	2301.117686	16.90457848	98.40444226	2252.252252	105.738584	68.9376705	88.42291417	35.68369969	7.710388978	27.43570247	33.3654277	16.81637242	9.273795566	7.765189543	17.62957739	31.23577657	8.438350616	6.637310789	9.073986695	2177.293935	14.89029047	12.37529679	10.88799365	25.30629657	22.79758997	32.73429572	52.54505739	10.32990774	13.08765927	18.05501104	3.79898795	7.125871392	10.02061383	8.313193632	5.211738025	4.742062296	3.122762485	10.49714478	38.8808967	29.64405954	34.59386799	9.277765702	13.85140216	9.642444387	35.66406489	17.71255061	10.17338352	13.12323657
hsa-miR-1246	129.3730582	0	427.4443417	84.34666479	0	256.793704	78.78590914	0	1203.050447	446.1010766	258.6794804	343.1872563	1806.558866	5074.091002	2312.917171	4268.87624	1004.007104	71.12324091	205.7566345	491.2915653	0	168.0475638	194.4689495	149.3210558	14.4607409	74.90636704	18.70531184	525.4505739	91.49346855	65.43829636	585.4982151	600.7828086	1469.96547	740.0939075	197.141449	154.8630728	77.90530915	96.35952811	127.4653294	438.7986914	385.372774	1803.823117	333.9995653	5322.895972	2940.945538	906.8862214	430.1619433	373.5085093	736.7759957
hsa-miR-1247-3p	11.94212845	1972.386588	14.4896387	84.34666479	1930.501931	90.63307201	59.08943186	75.79106929	30.5860283	6.608904838	23.5163164	28.59893803	14.4140335	7.948967628	6.655876751	15.11106634	26.77352277	7.232871956	5.689123534	7.777702881	1866.251944	12.76310611	10.60739725	9.332565989	21.69111134	19.5407914	28.05796776	45.03862062	8.854206634	11.21799366	15.47572375	3.256275385	6.107889765	8.589097572	7.125594542	4.467204022	4.064624825	2.676653558	8.997552666	33.32648289	25.40919389	29.65188685	7.952370602	11.87263042	8.264952332	30.56919848	15.18218623	8.720043019	11.24848848
hsa-miR-1247-5p	0	0	2.414939783	0	0	0	0	0	0	0	0	9.532979342	0	3.974483814	1.109312792	0	0	0	0.948187256	0	0	0	0	0	0	0	0	0	0	0	0	0	0	0	0	0	0	0	0	5.554413815	0	4.941981141	0	0	0	0	0	0	1.874748081
hsa-miR-1248	61.70099697	10190.66404	74.86313329	435.7911014	9974.259974	468.270872	305.2953979	391.5871913	158.0278129	34.14600833	121.5009681	147.7611798	74.47250643	41.06966608	34.38869655	78.07384274	138.3298676	37.36983844	29.39380492	40.18479822	9642.301711	65.94271493	54.80488577	48.21825761	112.0707419	100.9607556	144.9661668	232.6995399	45.74673427	57.95963392	79.95790603	16.82408949	31.55743045	44.37700412	36.8155718	23.08055411	21.0005616	13.82937672	46.48735544	172.1868283	131.2808351	153.2014154	41.08724811	61.34192384	42.70225371	157.9408588	78.44129555	45.0535556	58.1171905
hsa-miR-1249-3p	9.951773705	0	0	0	0	0	0	0	0	1.10148414	0	0	0	0	0	0	0	3.616435978	0	7.777702881	0	0	7.071598164	6.221710659	7.230370448	9.770395701	0	0	0	0	0	0	0	0	0	0.744534004	1.354874942	0	5.998368444	16.66324144	0	0	5.301580401	0	0	0	2.530364372	0	0
hsa-miR-1249-5p	1.990354741	328.731098	2.414939783	14.05777747	321.7503218	15.105512	9.848238643	12.63184488	5.097671384	1.10148414	3.919386067	4.766489671	2.402338917	1.324827938	1.109312792	2.518511056	4.462253795	1.205478659	0.948187256	1.296283814	311.0419907	2.127184352	1.767899541	1.555427665	3.615185224	3.256798567	4.67632796	7.50643677	1.475701106	1.86966561	2.579287291	0.542712564	1.017981627	1.431516262	1.18759909	0.744534004	0.677437471	0.446108926	1.499592111	5.554413815	4.234865649	4.941981141	1.3253951	1.978771737	1.377492055	5.094866413	2.530364372	1.453340503	1.874748081
hsa-miR-1250-5p	29.85532111	0	38.63903654	0	0	0	305.2953979	0	91.75808491	23.13116693	62.71017708	0	38.43742267	83.46416009	124.2430327	42.81468796	75.85831452	55.45201833	0	24.62939246	0	44.6708714	3.535799082	9.332565989	28.92148179	16.28399284	0	0	23.61121769	16.82699049	0	6.512550771	29.5214672	41.5139716	8.313193632	0	22.35543654	1.338326779	32.99102644	16.66324144	0	0	39.76185301	0	31.68231727	0	53.13765182	65.40032264	18.74748081
hsa-miR-1251-3p	9.951773705	1643.65549	12.07469892	70.28888733	1608.751609	75.52756001	49.24119321	63.1592244	25.48835692	5.507420699	19.59693034	23.83244836	12.01169459	6.62413969	5.546563959	12.59255528	22.31126898	6.027393297	4.740936278	6.481419068	1555.209953	10.63592176	8.839497704	7.777138324	18.07592612	16.28399284	23.3816398	37.53218385	7.378505528	9.348328052	12.89643646	2.713562821	5.089908137	7.15758131	5.937995451	3.722670018	3.387187354	2.230544632	7.497960555	27.77206907	21.17432824	24.70990571	6.626975501	9.893858684	6.887460277	25.47433206	12.65182186	7.266702516	9.373740404
hsa-miR-1254	11.94212845	0	0	0	0	0	0	0	0	0	0	0	21.62105025	25.17173082	5.546563959	0	107.0940911	0	16.11918335	0	0	0	0	0	0	0	0	0	4.427103317	0	0	0	0	0	0	8.934408043	0	0	0	0	0	0	0	0	0	0	0	0	0
hsa-miR-1255a	0	0	16.90457848	0	0	0	0	0	0	0	0	0	0	0	0	0	0	0	0	10.37027051	0	19.14465917	12.37529679	1.555427665	0	3.256798567	0	15.01287354	5.902804422	11.21799366	0	5.427125642	4.07192651	1.431516262	0	2.978136014	34.54931101	6.24552497	0	33.32648289	4.234865649	0	34.46027261	9.893858684	0	0	0	1.453340503	0
hsa-miR-1255b-5p	0	0	0	0	0	0	39.39295457	0	0	0	0	0	0	0	0	0	0	0	0	0	0	0	1.767899541	0	0	0	0	0	0	0	0	2.170850257	0	0	0	3.722670018	0	4.907198191	2.999184222	0	0	0	0	0	0	0	0	0	0
hsa-miR-1258	0	0	0	0	0	0	0	0	0	0	0	0	0	0	0	2.518511056	0	0	0	0	0	0	0	0	0	0	0	0	0	0	0	0	0	0	0	0	2.709749883	0	0	0	0	0	0	0	0	0	0	0	0
hsa-miR-125a-3p	5.971064223	0	0	0	0	0	0	0	0	0	0	0	4.804677834	0	18.85831746	0	0	0	0	16.85168958	0	2.127184352	14.14319633	7.777138324	28.92148179	0	4.67632796	0	10.32990774	0	25.79287291	25.50749052	5.089908137	11.4521301	0	34.24856417	6.096937237	0	0	0	0	0	34.46027261	43.53297821	1.377492055	0	0	18.89342654	1.874748081
hsa-miR-125a-5p	911.5824713	0	178.705544	182.751107	0	317.215752	334.8401138	745.278848	275.2742547	244.529479	344.9059739	605.3441882	122.5192848	58.29242927	55.46563959	67.99979852	8.92450759	160.3286617	90.07778928	325.3672372	0	93.59611151	60.10858439	111.9907919	307.290744	364.7614395	98.20288716	270.2317237	194.7925459	261.7531854	105.7507789	20.62307744	148.6253176	339.2693541	402.5960916	527.8746086	695.7282825	245.3599095	1009.225491	433.2442776	1071.421009	242.1570759	424.1264321	195.8984019	176.3189831	560.4353054	392.2064777	273.2280146	253.0909909
hsa-miR-125b-1-3p	0	0	0	0	0	0	0	0	0	0	0	0	0	0	0	0	0	0	0	0	0	0	0	0	0	0	0	0	0	0	0	0	0	0	0	0	0	0	2.999184222	0	0	0	0	0	0	0	0	1.453340503	0
hsa-miR-125b-2-3p	0	0	16.90457848	0	0	0	0	0	56.07438522	8.811873118	0	0	0	0	0	0	0	0	12.32643432	6.481419068	0	0	5.303698623	4.666282995	0	0	0	0	4.427103317	16.82699049	0	0	0	0	0	0	4.742062296	0	8.997552666	5.554413815	0	0	0	25.72403258	11.01993644	0	0	11.62672403	0
hsa-miR-125b-5p	859.8332481	0	1081.893023	154.6355521	0	604.2204801	344.6883525	315.796122	606.6228947	393.2298379	779.9578274	633.9431262	74.47250643	207.9979863	41.0445733	317.3323931	325.744527	208.5478081	355.5702209	602.7719733	0	721.1154955	143.1998628	223.9815837	159.0681499	397.3294252	458.2801401	285.2445972	153.472915	287.928504	242.4530054	15.1959518	171.0209134	160.3298213	263.646998	312.7042815	185.617867	242.683256	548.8507126	355.4824842	766.5106824	469.4882084	390.9915546	304.7308475	231.4186653	397.3995802	536.437247	284.8547386	871.7578575
hsa-miR-126-3p	7471.791697	328.731098	2530.856893	1152.737752	0	1374.601592	915.8861938	669.4877787	7208.107337	6201.355707	3209.977189	1744.53522	2755.482738	2425.759954	956.2276265	627.109253	2338.220989	8182.78914	2413.136566	7403.076859	933.125972	5760.415226	3072.609402	5506.213934	14355.90052	11138.2511	3077.023798	12963.6163	12189.29113	9150.143497	4678.827146	3526.546242	5218.173822	10221.02611	7600.634178	12655.58899	18379.55602	6200.467968	8432.20644	10031.27135	4662.587079	2218.949532	3314.813146	2849.431301	2593.81754	2822.555993	7150.809717	8715.682997	4244.429655
hsa-miR-126-5p	2294.879016	0	953.9012145	14.05777747	0	800.5921361	334.8401138	12.63184488	958.3622201	1434.13235	885.7812512	357.4867253	636.619813	268.9400714	189.6924874	115.8515086	147.2543752	1882.957666	327.1246032	1725.353756	0	1716.637772	480.8686751	1135.462195	3857.402634	3106.985833	612.5989628	1388.690802	2274.055404	1626.609081	546.8089058	325.6275385	922.2913545	1372.824095	1035.586407	3211.175158	3184.63355	856.5291387	2307.872259	3243.777668	495.4792809	276.7509439	465.2136802	512.5018798	1220.457961	779.5145611	2474.696356	2562.239307	1591.661121
hsa-miR-1260a	0	0	0	0	0	0	0	0	0	0	0	0	0	0	0	0	0	0	0	0	0	0	0	0	0	0	0	0	0	0	0	0	0	0	0	0	0	0	0	27.77206907	0	0	0	0	0	0	0	0	0
hsa-miR-1260b	0	0	2.414939783	0	0	0	9.848238643	0	5.097671384	1.10148414	0	4.766489671	7.207016752	30.47104257	0	0	0	0	0	1.296283814	0	4.254368705	1.767899541	3.11085533	25.30629657	9.770395701	0	0	4.427103317	0	0	2.170850257	0	0	3.562797271	8.934408043	8.12924965	0	0	0	4.234865649	34.59386799	0	1.978771737	0	0	2.530364372	0	0
hsa-miR-1261	1.990354741	0	0	0	0	0	0	0	0	0	0	0	0	0	0	2.518511056	0	0	0	0	0	0	0	0	0	0	0	0	0	0	0	0	0	0	0	0	0	0	0	0	0	0	0	0	0	0	0	0	0
hsa-miR-1262	39.80709482	6574.621959	48.29879567	281.1555493	6435.006435	302.11024	196.9647729	252.6368976	101.9534277	22.02968279	78.38772135	95.32979342	48.04677834	26.49655876	22.18625584	50.37022113	89.2450759	24.10957319	18.96374511	25.92567627	6220.839813	42.54368705	35.35799082	31.1085533	72.30370448	65.13597134	93.5265592	150.1287354	29.51402211	37.39331221	51.58574583	10.85425128	20.35963255	28.63032524	23.75198181	14.89068007	13.54874942	8.922178528	29.99184222	111.0882763	84.69731298	98.83962283	26.50790201	39.57543474	27.54984111	101.8973283	50.60728745	29.06681006	37.49496161
hsa-miR-1266-5p	0	0	0	0	0	0	0	0	0	0	0	0	0	0	0	0	0	0	0	0	0	0	0	0	0	0	0	0	0	1.86966561	0	0	0	0	0	0	0	0	0	0	0	0	0	0	0	0	0	0	1.874748081
hsa-miR-1268a	0	0	0	0	0	0	29.54471593	0	0	0	0	52.43138638	0	0	0	0	0	4.821914638	0	7.777702881	0	0	1.767899541	0	0	0	0	0	0	0	0	0.542712564	0	0	0	0	0	0	0	0	0	0	0	0	0	0	0	0	0
hsa-miR-1268b	0	0	0	0	0	0	29.54471593	0	0	0	0	52.43138638	0	0	0	0	0	4.821914638	2.844561767	7.777702881	0	0	1.767899541	0	0	0	0	0	0	0	0	1.628137693	0	0	0	0	0	0	0	0	0	0	0	0	0	0	0	0	0
hsa-miR-127-3p	115.440575	0	0	84.34666479	0	105.738584	49.24119321	0	122.3441132	39.65342903	78.38772135	0	0	0	16.63969188	0	4.462253795	108.4930793	26.54924316	19.4442572	0	0	17.67899541	15.55427665	83.14926015	52.10877707	14.02898388	52.54505739	30.98972322	7.478662441	15.47572375	0.542712564	20.35963255	48.67155291	24.9395809	29.03682614	120.5838698	24.98209988	65.98205288	83.31620722	0	0	1.3253951	27.70280432	8.264952332	0	12.65182186	68.30700365	3.749496161
hsa-miR-127-5p	23.88425689	0	0	0	0	0	0	0	0	0	3.919386067	0	0	0	0	0	0	21.69861587	19.91193237	7.777702881	0	4.254368705	3.535799082	10.88799365	10.84555567	32.56798567	0	0	1.475701106	13.08765927	0	0	0	4.294548786	5.937995451	9.678942047	12.19387447	5.353307117	4.498776333	0	0	0	0	0	4.132476166	0	20.24291498	10.17338352	1.874748081
hsa-miR-1270	0	0	0	0	0	45.316536	0	0	0	6.608904838	0	0	0	0	0	0	0	0	0	10.37027051	0	0	0	3.11085533	10.84555567	0	0	0	0	14.95732488	0	4.884413078	0	2.863032524	0	0	4.064624825	0	1.499592111	0	0	0	3.976185301	0	0	0	0	0	0
hsa-miR-1271-3p	7.961418964	1314.924392	9.659759134	56.23110986	1287.001287	60.42204801	39.39295457	50.52737952	20.39068553	4.405936559	15.67754427	19.06595868	9.609355669	5.299311752	4.437251167	10.07404423	17.84901518	4.821914638	3.792749022	5.185135254	1244.167963	8.50873741	7.071598164	6.221710659	14.4607409	13.02719427	18.70531184	30.02574708	5.902804422	7.478662441	10.31714917	2.170850257	4.07192651	5.726065048	4.750396361	2.978136014	2.709749883	1.784435706	5.998368444	22.21765526	16.9394626	19.76792457	5.301580401	7.915086947	5.509968221	20.37946565	10.12145749	5.813362013	7.498992323
hsa-miR-1271-5p	0	0	0	0	0	0	0	0	0	12.11632554	0	0	9.609355669	0	0	0	0	9.643829275	0	19.4442572	0	12.76310611	0	9.332565989	0	0	0	0	10.32990774	0	10.31714917	3.256275385	0	2.863032524	0	7.445340036	0	0.892217853	22.49388166	61.09855196	0	0	0	0	20.66238083	0	20.24291498	0	0
hsa-miR-1273c	3.980709482	0	2.414939783	0	0	0	0	0	0	4.405936559	0	0	0	19.87241907	12.20244071	22.66659951	0	9.643829275	0	3.888851441	0	0	5.303698623	3.11085533	7.230370448	13.02719427	0	0	0	18.6966561	7.737861874	4.341700514	7.125871392	8.589097572	8.313193632	2.233602011	4.742062296	4.907198191	7.497960555	0	0	0	0	0	6.887460277	0	15.18218623	31.97349107	14.99798465
hsa-miR-1273d	0	0	0	0	0	0	9.848238643	0	0	9.913357258	0	0	0	0	2.218625584	17.62957739	0	0	3.792749022	0	0	0	0	6.221710659	0	0	0	0	0	9.348328052	0	0	0	0	0	0	0	0	0	16.66324144	0	0	0	0	4.132476166	0	0	0	0
hsa-miR-1273g-3p	3.980709482	0	33.80915697	182.751107	0	0	9.848238643	126.3184488	0	4.405936559	35.27447461	0	24.02338917	86.11381597	25.51419421	83.11086486	102.6318373	0	39.82386474	15.55540576	0	2.127184352	0	1.555427665	0	0	0	0	0	0	0	0	7.125871392	11.4521301	8.313193632	0	0	0	8.997552666	0	4.234865649	24.70990571	1.3253951	215.6861193	66.11961866	20.37946565	35.42510121	21.80010755	78.73941939
hsa-miR-1273g-5p	0	0	0	28.11555493	0	0	0	138.9502937	0	0	0	0	4.804677834	2.649655876	14.42106629	0	49.08479175	0	0	2.592567627	0	0	0	0	0	0	0	0	0	0	0	0	0	0	0	5.956272029	0	0	0	0	0	0	0	0	6.887460277	0	0	0	0
hsa-miR-1273h-3p	33.8360306	0	57.9585548	0	0	0	0	0	45.87904245	51.76975457	78.38772135	0	50.44911726	2.649655876	55.46563959	0	75.85831452	113.314994	0	14.25912195	0	14.89029047	7.071598164	9.332565989	36.15185224	3.256798567	0	82.57080446	14.75701106	9.348328052	20.63429833	30.93461616	36.64733859	24.33577645	28.50237817	29.03682614	43.35599813	7.583851749	76.47919766	27.77206907	0	54.36179256	11.9285559	19.78771737	84.02701537	0	78.44129555	65.40032264	11.24848848
hsa-miR-1273h-5p	15.92283793	0	26.56433762	0	0	60.42204801	0	0	0	15.42077796	0	0	26.42572809	33.12069845	19.96763025	15.11106634	31.23577657	48.21914638	18.96374511	25.92567627	0	4.254368705	7.071598164	15.55427665	18.07592612	6.513597134	0	52.54505739	14.75701106	0	12.89643646	0	12.21577953	24.33577645	5.937995451	28.29229214	56.90474755	4.907198191	59.98368444	38.8808967	0	0	6.626975501	19.78771737	20.66238083	0	2.530364372	27.61346956	16.87273273
hsa-miR-1275	13.93248319	0	4.829879567	112.4622197	0	30.211024	0	12.63184488	20.39068553	4.405936559	19.59693034	19.06595868	4.804677834	41.06966608	23.29556863	10.07404423	62.47155313	0	0	20.74054102	0	6.381553057	0	4.666282995	0	0	0	0	0	0	0	4.341700514	0	0	8.313193632	0	0	0	0	22.21765526	0	0	0	0	0	0	0	17.44008604	3.749496161
hsa-miR-1276	0	0	0	0	0	0	0	0	0	0	0	0	0	0	0	0	0	0	0	0	0	0	0	0	0	0	0	0	0	0	0	0	0	0	0	0	0	11.15272316	2.999184222	0	0	0	0	0	0	0	0	0	0
hsa-miR-1277-3p	0	0	0	0	0	0	0	0	0	0	0	0	7.207016752	0	0	0	0	0	0	7.777702881	0	0	0	0	10.84555567	13.02719427	0	0	2.951402211	16.82699049	0	7.597975899	5.089908137	0	0	17.86881609	16.93593677	5.353307117	2.999184222	0	0	0	5.301580401	0	0	0	0	11.62672403	18.74748081
hsa-miR-1277-5p	0	0	9.659759134	0	0	0	0	0	0	11.0148414	0	0	0	0	0	0	0	0	0	5.185135254	0	19.14465917	3.535799082	12.44342132	50.61259314	48.85197851	4.67632796	0	10.32990774	7.478662441	0	4.884413078	6.107889765	0	22.56438272	13.40161207	66.38887214	18.73657491	26.992658	0	0	0	10.6031608	0	12.3974285	0	0	0	5.624244242
hsa-miR-1278	19.90354741	0	9.659759134	0	0	0	0	0	0	46.26233387	23.5163164	0	50.44911726	17.22276319	46.59113726	0	0	106.082122	54.04667357	86.85101551	0	36.16213399	19.44689495	29.55312563	57.84296358	9.770395701	60.79226348	7.50643677	75.26075639	74.78662441	0	42.87429257	21.37761418	45.80852038	83.13193632	63.28539031	117.1966825	64.2396854	83.97715821	0	97.40190992	64.24575484	41.08724811	63.32069558	45.45723783	188.5100573	91.09311741	45.0535556	26.24647313
hsa-miR-128-1-5p	0	0	0	0	0	0	0	0	0	0	0	0	0	0	0	0	0	0	0	0	0	0	0	0	7.230370448	0	0	0	1.475701106	0	0	1.085425128	3.053944882	0	0	0	4.064624825	0.446108926	0	0	0	0	0	0	0	0	15.18218623	0	0
hsa-miR-128-3p	16709.02805	986.1932939	8954.596717	492.0222113	643.5006435	5286.9292	7307.393073	1882.144887	7422.209535	10204.14907	8254.227058	2488.107608	4427.510624	5211.873108	1541.944781	2349.770815	4591.659155	23164.47792	4630.946556	10591.93504	933.125972	6719.775369	3205.201868	6647.89784	12790.52532	12763.39358	3937.468143	6500.574242	7990.921487	9920.445728	6303.77814	1894.066849	7623.664408	11532.29501	6554.359379	19129.31215	26313.02624	6682.265609	21057.27242	21017.90188	13403.34978	4516.970763	5377.127922	6981.106687	13131.63176	2873.504657	20225.20243	21582.10647	10937.2803
hsa-miR-1284	0	0	0	0	0	0	0	0	0	37.45046075	35.27447461	0	0	0	0	0	0	0	0	0	0	4.254368705	7.071598164	18.66513198	10.84555567	0	9.35265592	0	4.427103317	0	0	5.969838207	2.035963255	35.78790655	23.75198181	16.37974808	16.2584993	15.1677035	14.99592111	11.10882763	0	0	25.18250691	27.70280432	9.642444387	0	65.78947368	0	1.874748081
hsa-miR-1285-3p	17.91319267	0	21.73445805	0	0	0	118.1788637	0	0	5.507420699	3.919386067	42.89840704	14.4140335	46.36897783	39.93526051	40.2961769	0	38.5753171	16.11918335	16.85168958	0	4.254368705	67.18018255	18.66513198	18.07592612	9.770395701	65.46859144	15.01287354	26.5626199	24.30565293	69.64075687	28.7637659	34.61137533	20.04122767	33.25277453	8.934408043	18.96824918	62.90135862	0	44.43531052	0	103.781604	42.41264321	31.66034779	2.754984111	0	20.24291498	36.33351258	9.373740404
hsa-miR-1285-5p	1.990354741	328.731098	2.414939783	14.05777747	321.7503218	15.105512	9.848238643	12.63184488	5.097671384	1.10148414	3.919386067	4.766489671	2.402338917	1.324827938	1.109312792	2.518511056	4.462253795	1.205478659	0.948187256	1.296283814	311.0419907	2.127184352	1.767899541	1.555427665	3.615185224	3.256798567	4.67632796	7.50643677	1.475701106	1.86966561	2.579287291	0.542712564	1.017981627	1.431516262	1.18759909	0.744534004	0.677437471	0.446108926	1.499592111	5.554413815	4.234865649	4.941981141	1.3253951	1.978771737	1.377492055	5.094866413	2.530364372	1.453340503	1.874748081
hsa-miR-1287-3p	1.990354741	328.731098	2.414939783	14.05777747	321.7503218	15.105512	9.848238643	12.63184488	5.097671384	1.10148414	3.919386067	4.766489671	2.402338917	1.324827938	1.109312792	2.518511056	4.462253795	1.205478659	0.948187256	1.296283814	311.0419907	2.127184352	1.767899541	1.555427665	3.615185224	3.256798567	4.67632796	7.50643677	1.475701106	1.86966561	2.579287291	0.542712564	1.017981627	1.431516262	1.18759909	0.744534004	0.677437471	0.446108926	1.499592111	5.554413815	4.234865649	4.941981141	1.3253951	1.978771737	1.377492055	5.094866413	2.530364372	1.453340503	1.874748081
hsa-miR-1287-5p	0	0	31.39421719	0	0	0	59.08943186	0	0	9.913357258	0	0	12.01169459	0	7.765189543	0	0	16.87670123	0	5.185135254	0	6.381553057	10.60739725	9.332565989	0	16.28399284	9.35265592	7.50643677	16.23271216	14.95732488	0	8.683401028	1.017981627	10.02061383	0	0	25.74262389	10.26050531	31.49143433	38.8808967	0	0	41.08724811	0	9.642444387	0	20.24291498	13.08006453	11.24848848
hsa-miR-1288-3p	0	0	7.24481935	0	0	0	0	0	0	23.13116693	0	0	0	0	11.09312792	0	0	10.84930793	7.585498045	6.481419068	0	6.381553057	7.071598164	0	0	9.770395701	0	0	4.427103317	1.86966561	0	1.628137693	0	0	0	0	2.709749883	0	0	0	0	0	0	11.87263042	5.509968221	0	0	0	0
hsa-miR-1288-5p	1.990354741	328.731098	2.414939783	14.05777747	321.7503218	15.105512	9.848238643	12.63184488	5.097671384	1.10148414	3.919386067	4.766489671	2.402338917	1.324827938	1.109312792	2.518511056	4.462253795	1.205478659	0.948187256	1.296283814	311.0419907	2.127184352	1.767899541	1.555427665	3.615185224	3.256798567	4.67632796	7.50643677	1.475701106	1.86966561	2.579287291	0.542712564	1.017981627	1.431516262	1.18759909	0.744534004	0.677437471	0.446108926	1.499592111	5.554413815	4.234865649	4.941981141	1.3253951	1.978771737	1.377492055	5.094866413	2.530364372	1.453340503	1.874748081
hsa-miR-1289	11.94212845	1972.386588	14.4896387	84.34666479	1930.501931	90.63307201	59.08943186	75.79106929	30.5860283	6.608904838	23.5163164	28.59893803	14.4140335	7.948967628	6.655876751	15.11106634	26.77352277	7.232871956	5.689123534	7.777702881	1866.251944	12.76310611	10.60739725	9.332565989	21.69111134	19.5407914	28.05796776	45.03862062	8.854206634	11.21799366	15.47572375	3.256275385	6.107889765	8.589097572	7.125594542	4.467204022	4.064624825	2.676653558	8.997552666	33.32648289	25.40919389	29.65188685	7.952370602	11.87263042	8.264952332	30.56919848	15.18218623	8.720043019	11.24848848
hsa-miR-129-1-3p	1.990354741	328.731098	2.414939783	14.05777747	321.7503218	15.105512	9.848238643	12.63184488	5.097671384	1.10148414	3.919386067	4.766489671	2.402338917	1.324827938	1.109312792	2.518511056	4.462253795	1.205478659	0.948187256	1.296283814	311.0419907	2.127184352	1.767899541	1.555427665	3.615185224	3.256798567	4.67632796	7.50643677	1.475701106	1.86966561	2.579287291	0.542712564	1.017981627	1.431516262	1.18759909	0.744534004	0.677437471	0.446108926	1.499592111	5.554413815	4.234865649	4.941981141	1.3253951	1.978771737	1.377492055	5.094866413	2.530364372	1.453340503	1.874748081
hsa-miR-129-2-3p	9.951773705	1643.65549	12.07469892	70.28888733	1608.751609	75.52756001	49.24119321	63.1592244	25.48835692	5.507420699	19.59693034	23.83244836	12.01169459	6.62413969	5.546563959	12.59255528	22.31126898	6.027393297	4.740936278	6.481419068	1555.209953	10.63592176	8.839497704	7.777138324	18.07592612	16.28399284	23.3816398	37.53218385	7.378505528	9.348328052	12.89643646	2.713562821	5.089908137	7.15758131	5.937995451	3.722670018	3.387187354	2.230544632	7.497960555	27.77206907	21.17432824	24.70990571	6.626975501	9.893858684	6.887460277	25.47433206	12.65182186	7.266702516	9.373740404
hsa-miR-129-5p	0	0	14.4896387	0	0	0	0	0	0	12.11632554	0	0	0	0	0	0	0	1.205478659	0	1.296283814	0	8.50873741	0	0	0	3.256798567	18.70531184	0	1.475701106	0	0	0	1.017981627	0	0	4.467204022	6.096937237	6.691633896	0	0	0	0	0	0	0	0	0	2.906681006	1.874748081
hsa-miR-1290	0	0	0	0	0	0	0	0	5.097671384	0	0	4.766489671	7.207016752	6.62413969	6.655876751	10.07404423	0	7.232871956	0	7.777702881	0	0	0	0	0	0	4.67632796	0	0	0	38.68930937	2.713562821	8.14385302	1.431516262	5.937995451	1.489068007	0	6.24552497	0	16.66324144	8.469731298	0	0	11.87263042	5.509968221	0	0	0	1.874748081
hsa-miR-1291	9.951773705	0	12.07469892	0	0	0	0	0	0	0	0	0	0	0	0	0	0	10.84930793	0	6.481419068	0	0	5.303698623	0	0	0	0	0	0	0	0	0	6.107889765	0	0	0.744534004	4.064624825	0	0	0	0	0	0	0	6.887460277	0	17.71255061	0	0
hsa-miR-1292-5p	29.85532111	0	9.659759134	0	0	90.63307201	0	0	0	34.14600833	50.95201888	57.19787605	57.65613401	15.89793526	27.7328198	0	0	66.30132627	46.46117552	22.03682483	0	10.63592176	17.67899541	17.10970431	14.4607409	22.79758997	18.70531184	30.02574708	14.75701106	41.13264343	0	24.42206539	20.35963255	2.863032524	1.18759909	41.6939042	13.54874942	41.48813016	20.99428955	11.10882763	50.81838779	34.59386799	6.626975501	29.68157605	24.794857	112.0870611	27.8340081	84.29374918	0
hsa-miR-1293	7.961418964	0	31.39421719	323.3288817	0	1223.546472	265.9024433	720.0151582	219.1998695	23.13116693	86.22649348	52.43138638	2.402338917	2.649655876	0	0	22.31126898	0	0.948187256	23.33310864	0	4.254368705	5.303698623	9.332565989	7.230370448	9.770395701	14.02898388	30.02574708	5.902804422	50.48097148	7.737861874	0	8.14385302	5.726065048	23.75198181	14.14614607	6.096937237	0	0	11.10882763	0	0	2.650790201	0	1.377492055	5.094866413	2.530364372	1.453340503	20.62222889
hsa-miR-1294	69.66241593	0	16.90457848	0	0	0	0	12.63184488	0	12.11632554	47.03263281	52.43138638	21.62105025	30.47104257	39.93526051	30.22213268	0	16.87670123	54.04667357	63.51790686	0	14.89029047	14.14319633	18.66513198	0	16.28399284	32.73429572	0	13.28130995	31.78431538	56.74432041	33.10546642	21.37761418	10.02061383	38.00317089	27.54775813	31.83956113	21.85933739	10.49714478	0	0	0	17.2301363	69.25701079	5.509968221	0	17.71255061	26.16012906	0
hsa-miR-1296-5p	3.980709482	0	2.414939783	0	0	0	0	0	0	8.811873118	0	0	26.42572809	0	0	0	111.5563449	0	0	1.296283814	0	0	5.303698623	0	0	26.05438854	0	0	4.427103317	0	0	1.085425128	5.089908137	42.94548786	4.750396361	0	0	0	4.498776333	0	0	0	0	0	13.77492055	0	2.530364372	0	0
hsa-miR-1297	523.4632969	86456.27876	635.1291631	3697.195473	84620.33462	3972.749656	2590.086763	3322.175204	1340.687574	289.6903287	1030.798536	1253.586783	631.8151352	348.4297477	291.7492642	662.3684078	1173.572748	317.0408874	249.3732482	340.922643	81804.04355	559.4494847	464.9575793	409.0774759	950.7937139	856.5380231	1229.874254	1974.19287	388.1093908	491.7220555	678.3525576	142.7334044	267.729168	376.4887769	312.3385607	195.812443	178.1660548	117.3266476	394.3927252	1460.810833	1113.769666	1299.74104	348.5789114	520.4169668	362.2804105	1339.949867	665.48583	382.2285523	493.0587452
hsa-miR-1298-5p	0	0	0	0	0	0	0	0	0	0	0	0	2.402338917	0	0	0	0	0	0	7.777702881	0	0	0	4.666282995	0	0	0	0	0	11.21799366	0	0	0	0	0	5.211738025	6.096937237	0	0	0	0	0	0	0	0	0	0	0	1.874748081
hsa-miR-1299	0	0	0	0	0	0	0	0	0	8.811873118	0	0	0	0	0	0	0	32.5479238	0	0	0	6.381553057	0	3.11085533	3.615185224	6.513597134	4.67632796	0	2.951402211	0	0	0	4.07192651	0	0	0	47.42062296	4.461089264	11.99673689	33.32648289	0	69.18773598	0	23.74526084	0	0	0	43.60021509	0
hsa-miR-1301-3p	133.3537676	0	48.29879567	0	0	135.949608	0	341.0598118	112.1487704	46.26233387	19.59693034	61.96436572	67.26548968	107.311063	125.3523455	110.8144865	178.4901518	118.1369086	68.2694824	47.9625011	0	42.54368705	61.87648393	40.44111929	115.6859272	35.82478424	60.79226348	30.02574708	44.27103317	71.04729319	12.89643646	42.33158001	95.69027298	47.24003665	33.25277453	60.30725429	66.38887214	18.73657491	95.9738951	77.76179341	88.93217863	4.941981141	100.7300276	122.6838477	128.1067611	0	73.3805668	81.38706818	31.87071737
hsa-miR-1303	0	0	0	0	0	0	0	0	0	0	0	0	0	0	0	0	0	0	0	9.073986695	0	0	0	0	0	3.256798567	0	0	13.28130995	11.21799366	0	0	0	11.4521301	0	2.233602011	0	0	14.99592111	0	0	0	0	3.957543474	9.642444387	0	0	0	0
hsa-miR-1304-3p	0	0	45.88385589	0	0	0	0	0	0	0	0	0	0	0	0	0	0	0	0	0	0	25.52621223	0	0	0	0	0	0	0	0	0	0	0	0	0	0	0	0	0	0	0	0	0	0	0	0	0	0	13.12323657
hsa-miR-1304-5p	3.980709482	0	16.90457848	0	0	0	0	0	0	14.31929382	0	0	0	0	13.3117535	0	0	30.13696649	23.70468139	6.481419068	0	14.89029047	10.60739725	10.88799365	21.69111134	6.513597134	9.35265592	0	5.902804422	0	33.53073479	12.48238898	16.28770604	14.31516262	14.25118908	14.89068007	21.0005616	21.85933739	20.99428955	0	4.234865649	0	26.50790201	9.893858684	0	0	22.77327935	5.813362013	0
hsa-miR-1306-3p	0	0	9.659759134	0	0	0	0	0	0	0	0	0	0	0	19.96763025	0	0	0	0	0	0	0	0	0	0	0	0	0	0	0	0	0.542712564	0	0	0	3.722670018	0	0	4.498776333	0	0	0	0	17.80894563	0	0	0	0	0
hsa-miR-1306-5p	0	0	0	0	0	0	0	0	0	8.811873118	0	0	4.804677834	0	18.85831746	0	0	14.46574391	3.792749022	7.777702881	0	8.50873741	5.303698623	4.666282995	14.4607409	19.5407914	32.73429572	7.50643677	17.70841327	14.95732488	25.79287291	0	0	0	17.81398635	34.99309817	18.29081171	9.368287455	44.98776333	0	0	0	7.952370602	0	0	0	0	18.89342654	0
hsa-miR-1307-3p	1638.061952	0	492.6477158	773.1777606	0	468.270872	1457.539319	618.9603992	300.7626116	755.6181199	662.3762454	319.354808	504.4911726	262.3159317	829.7659683	611.9981867	2106.183791	1696.108474	915.0007017	370.7371707	0	221.2271727	120.2171688	153.9873388	412.1311155	736.0364761	191.7294464	262.7252869	373.3523797	295.4071664	149.5986629	141.1052667	221.9199948	618.4150252	266.0221962	416.194508	812.2475275	309.5995949	572.8441864	327.7104151	46.58352214	74.12971712	257.1266495	275.0492714	727.3158052	320.976584	460.5263158	1030.418417	343.0788988
hsa-miR-1307-5p	226.9004405	328.731098	219.7595203	56.23110986	0	407.848824	709.0731823	151.5821386	117.2464418	123.3662236	97.98465168	133.4617108	420.4093105	275.5642111	666.6969879	387.8507027	352.5180498	161.5341404	93.8705383	85.5547317	0	148.9029047	54.80488577	54.43996827	148.2225942	156.3263312	56.11593552	30.02574708	79.6878597	104.7012742	43.84788395	117.7686264	161.8590788	121.6788823	62.94275179	49.13924424	170.0368052	18.73657491	29.99184222	227.7309664	101.6367756	0	412.1978762	209.7498041	224.531205	193.6049237	182.1862348	280.4947171	204.3475408
hsa-miR-130a-3p	71.65277067	0	28.9792774	0	0	0	39.39295457	88.42291417	0	35.24749247	0	0	40.83976159	13.24827938	26.623507	22.66659951	0	16.87670123	40.77205199	95.9250022	0	29.78058093	67.18018255	104.2136535	72.30370448	81.41996418	46.7632796	45.03862062	47.22243538	102.8316086	25.79287291	41.78886745	43.77320998	65.84974805	29.68997726	60.30725429	104.3253705	40.14980338	71.98042133	138.8603454	131.2808351	0	51.69040891	0	46.83472988	0	70.85020243	53.77359862	22.49697697
hsa-miR-130b-3p	3.980709482	0	12.07469892	0	0	0	0	0	0	5.507420699	11.7581582	4.766489671	21.62105025	31.79587051	39.93526051	30.22213268	0	31.34244514	12.32643432	28.5182439	0	8.50873741	22.98269403	38.88569162	18.07592612	29.3111871	56.11593552	0	14.75701106	29.91464976	51.58574583	35.81902924	65.15082416	11.4521301	23.75198181	28.29229214	25.06518642	10.26050531	4.498776333	0	0	0	31.80948241	21.7664891	39.9472696	56.04353054	25.30364372	7.266702516	41.24445778
hsa-miR-130b-5p	181.1222814	0	31.39421719	0	0	0	0	0	127.4417846	284.1829081	74.46833528	119.1622418	0	22.52207495	0	0	0	368.8764698	65.42492064	171.1094634	0	87.21455845	22.98269403	38.88569162	441.0525973	237.7462954	18.70531184	120.1029883	147.5701106	162.6609081	15.47572375	0	10.17981627	108.7952359	193.5786517	458.6329462	794.6341533	157.476451	268.4269879	516.5604848	63.52298473	0	54.34119911	77.17209774	227.2861891	0	414.9797571	623.4830758	196.8485485
hsa-miR-132-3p	0	0	0	0	0	0	285.5989206	0	91.75808491	13.21780968	19.59693034	0	0	13.24827938	0	0	0	0	0	15.55540576	0	17.01747482	8.839497704	6.221710659	25.30629657	0	14.02898388	0	19.18411437	5.608996831	38.68930937	3.256275385	20.35963255	17.17819514	10.68839181	0	11.516437	0	8.997552666	0	0	9.883962283	15.9047412	0	15.15241261	0	2.530364372	7.266702516	9.373740404
hsa-miR-132-5p	101.5080918	0	38.63903654	154.6355521	0	302.11024	0	0	45.87904245	28.63858763	27.43570247	0	38.43742267	45.04414989	67.6680803	50.37022113	191.8769132	47.01366772	69.21766966	36.29594678	0	21.27184352	15.91109587	49.77368527	61.45814881	52.10877707	32.73429572	37.53218385	14.75701106	87.87428368	33.53073479	42.87429257	60.06091602	31.49335776	79.56913905	51.37284625	44.71087307	45.50311049	47.98694755	83.31620722	80.46244733	123.5495285	19.8809265	1.978771737	26.17234905	0	10.12145749	37.78685308	22.49697697
hsa-miR-1323	0	0	0	0	0	0	0	0	0	0	0	0	0	0	3.327938375	0	0	0	0	0	0	0	0	0	0	0	0	0	0	0	0	0	0	0	7.125594542	0	0	0	19.49469744	0	0	0	0	0	0	0	0	0	0
hsa-miR-133a-3p	119.4212845	0	65.20337415	0	0	0	0	0	0	30.84155591	0	0	60.05847293	0	17.74900467	37.77766584	0	12.05478659	0	142.5912195	0	19.14465917	3.535799082	115.1016472	3.615185224	68.39276991	9.35265592	0	29.51402211	7.478662441	7.737861874	4.341700514	4.07192651	21.47274393	29.68997726	2.978136014	17.61337424	5.353307117	49.48653966	0	67.75785038	29.65188685	13.253951	3.957543474	34.43730138	0	30.36437247	17.44008604	168.7273273
hsa-miR-133a-5p	0	0	16.90457848	0	0	0	0	0	0	0	0	0	0	0	0	0	62.47155313	0	18.01555786	0	0	6.381553057	0	0	0	0	0	7.50643677	0	0	0	0	0	0	0	0	0	3.122762485	0	0	25.40919389	0	0	0	0	0	0	0	0
hsa-miR-133b	11.94212845	0	2.414939783	0	0	0	0	0	0	9.913357258	0	0	0	0	0	0	0	1.205478659	0	2.592567627	0	0	0	10.88799365	0	3.256798567	0	0	1.475701106	0	2.579287291	0.542712564	0	1.431516262	0	0	2.709749883	0	2.999184222	0	0	0	0	0	0	0	2.530364372	0	1.874748081
hsa-miR-134-5p	1367.373707	0	444.3489202	2094.608842	321.7503218	9078.412713	9661.122108	1263.184488	1080.706333	424.0713938	321.3896575	152.5276695	727.9086919	176.2021158	626.7617274	538.961366	4395.319988	1027.067818	472.1972533	619.6236629	311.0419907	172.3019325	228.0590408	416.8546142	1268.930014	1709.819248	121.584527	743.1372402	200.6953504	229.9688701	147.0193756	21.70850257	277.9089843	492.4415941	55.81715724	419.917178	303.4919869	218.147265	637.3266472	1744.085938	88.93217863	88.95566055	185.555314	168.1955976	1141.940914	122.2767939	900.8097166	1214.992661	382.4486085
hsa-miR-1343-3p	0	0	0	0	0	0	0	0	0	0	0	0	0	0	0	0	0	0	0	0	0	0	0	4.666282995	0	0	0	0	4.427103317	0	0	0	0	0	0	0	3.387187354	3.122762485	0	0	0	0	0	0	0	0	0	0	0
hsa-miR-135a-3p	7.961418964	1314.924392	9.659759134	56.23110986	1287.001287	60.42204801	39.39295457	50.52737952	20.39068553	4.405936559	15.67754427	19.06595868	9.609355669	5.299311752	4.437251167	10.07404423	17.84901518	4.821914638	3.792749022	5.185135254	1244.167963	8.50873741	7.071598164	6.221710659	14.4607409	13.02719427	18.70531184	30.02574708	5.902804422	7.478662441	10.31714917	2.170850257	4.07192651	5.726065048	4.750396361	2.978136014	2.709749883	1.784435706	5.998368444	22.21765526	16.9394626	19.76792457	5.301580401	7.915086947	5.509968221	20.37946565	10.12145749	5.813362013	7.498992323
hsa-miR-135a-5p	17.91319267	0	0	0	0	0	0	0	0	0	47.03263281	0	4.804677834	0	4.437251167	2.518511056	0	8.438350616	0	16.85168958	0	12.76310611	0	0	14.4607409	0	0	0	23.61121769	26.17531854	0	16.28137693	13.23376116	8.589097572	5.937995451	20.8469521	6.096937237	4.907198191	0	0	0	0	62.29356971	0	9.642444387	0	2.530364372	0	28.12122121
hsa-miR-136-3p	47.76851378	0	45.88385589	0	0	256.793704	187.1165342	0	142.7347987	46.26233387	133.2591263	0	72.07016752	50.34346164	64.34014193	0	218.650436	53.04106101	41.72023925	115.3692594	0	55.30679316	35.35799082	141.5439175	368.7488928	543.8853607	28.05796776	172.6480457	84.11496302	69.17762758	36.11002208	0.542712564	31.55743045	125.9734311	14.25118908	120.6145086	123.2936197	34.35038733	73.48001344	205.5133112	0	0	74.22212562	13.85140216	96.42444387	0	106.2753036	104.6405162	76.86467131
hsa-miR-136-5p	278.6496637	0	19.31951827	238.9822169	0	347.426776	541.6531253	12.63184488	147.8324701	55.07420699	11.7581582	0	67.26548968	75.51519246	18.85831746	15.11106634	93.7073297	124.1643019	16.11918335	84.25844788	0	23.39902788	54.80488577	110.4353642	195.2200021	263.8006839	4.67632796	52.54505739	76.73645749	46.74164026	30.9514475	2.170850257	34.61137533	104.5006871	23.75198181	98.27848848	102.2930581	55.7636158	47.98694755	72.20737959	71.99271603	0	38.43645791	0	82.64952332	0	88.56275304	171.4941794	84.36366363
hsa-miR-137	113.4502202	18737.67258	137.6515677	801.2933155	18339.76834	861.0141841	561.3496026	720.0151582	290.5672689	62.78459596	223.4050058	271.6899112	136.9333183	75.51519246	63.23082913	143.5551302	254.3484663	68.71228359	54.04667357	73.88817737	17729.39347	121.2495081	100.7702738	88.6593769	206.0655578	185.6375183	266.5506937	427.8668959	84.11496302	106.5709398	147.0193756	30.93461616	58.02495277	81.59642694	67.69314815	42.43843821	38.61393584	25.42820881	85.47675032	316.6015875	241.387342	281.6929251	75.54752072	112.789989	78.51704715	290.4073855	144.2307692	82.84040868	106.8606406
hsa-miR-138-1-3p	7.961418964	1314.924392	9.659759134	56.23110986	1287.001287	60.42204801	39.39295457	50.52737952	20.39068553	4.405936559	15.67754427	19.06595868	9.609355669	5.299311752	4.437251167	10.07404423	17.84901518	4.821914638	3.792749022	5.185135254	1244.167963	8.50873741	7.071598164	6.221710659	14.4607409	13.02719427	18.70531184	30.02574708	5.902804422	7.478662441	10.31714917	2.170850257	4.07192651	5.726065048	4.750396361	2.978136014	2.709749883	1.784435706	5.998368444	22.21765526	16.9394626	19.76792457	5.301580401	7.915086947	5.509968221	20.37946565	10.12145749	5.813362013	7.498992323
hsa-miR-138-2-3p	1.990354741	328.731098	2.414939783	14.05777747	321.7503218	15.105512	9.848238643	12.63184488	5.097671384	1.10148414	3.919386067	4.766489671	2.402338917	1.324827938	1.109312792	2.518511056	4.462253795	1.205478659	0.948187256	1.296283814	311.0419907	2.127184352	1.767899541	1.555427665	3.615185224	3.256798567	4.67632796	7.50643677	1.475701106	1.86966561	2.579287291	0.542712564	1.017981627	1.431516262	1.18759909	0.744534004	0.677437471	0.446108926	1.499592111	5.554413815	4.234865649	4.941981141	1.3253951	1.978771737	1.377492055	5.094866413	2.530364372	1.453340503	1.874748081
hsa-miR-138-5p	0	0	0	0	0	0	0	0	0	0	0	0	0	0	0	0	0	0	0	9.073986695	0	8.50873741	0	0	0	3.256798567	0	0	0	0	7.737861874	0	0	0	2.375198181	0	0	0	2.999184222	27.77206907	0	0	0	0	0	0	2.530364372	0	0
hsa-miR-139-3p	425.9359146	0	159.3860257	182.751107	0	845.9086721	354.5365911	0	0	269.8636142	180.2917591	214.4920352	122.5192848	46.36897783	146.4292885	103.2589533	348.055796	414.6846588	109.9897217	93.33243458	0	68.06989928	12.37529679	49.77368527	137.3770385	113.9879498	14.02898388	75.0643677	84.11496302	104.7012742	49.00645854	32.56275385	59.04293439	166.0558864	60.56755361	164.5420148	167.3270553	59.77859614	445.378857	227.7309664	76.22758168	108.7235851	66.26975501	57.38438037	185.9614275	285.3125191	250.5060729	470.882323	121.8586252
hsa-miR-139-5p	903.6210524	0	632.7142233	253.0399944	0	105.738584	108.3306251	164.2139835	560.7438522	730.2839846	1034.717922	176.3601178	141.7379961	213.297298	41.0445733	128.4440639	290.0464967	714.848845	283.5079894	784.2517072	0	659.4271493	171.4862555	544.3996827	1330.388162	742.5500733	565.8356832	803.1887343	857.3823424	1463.948173	611.291088	96.06012387	498.8109975	1215.357306	912.0761013	1580.64569	1222.097197	808.3493747	1730.529296	1905.163939	1494.907574	504.0820764	265.0790201	241.4101519	619.8714249	636.8583016	1449.898785	1339.979944	697.406286
hsa-miR-140-3p	1898.798423	328.731098	1243.693988	112.4622197	0	226.58268	315.1436366	467.3782606	1254.02716	1913.277951	1802.917591	776.9378164	944.1191944	731.3050218	780.9562054	702.6645847	647.0268003	1327.232004	2437.789434	1676.094971	0	891.2902437	889.2534691	1281.672396	730.2674153	700.2116919	888.5023124	930.7981594	1369.450626	805.825878	162.4950994	492.2402958	569.0517298	1000.629867	1086.653168	1018.522517	1010.736706	1227.245657	1145.688373	894.2606242	1003.663159	212.5051891	1001.998696	637.1644993	1632.328086	1105.586012	1523.279352	1786.155478	847.3861325
hsa-miR-140-5p	131.3634129	0	38.63903654	0	0	0	78.78590914	0	147.8324701	132.1780968	58.79079101	0	72.07016752	0	94.2915873	83.11086486	62.47155313	325.479238	23.70468139	150.3689224	0	123.3766924	77.7875798	108.8799365	336.2122258	244.2598925	32.73429572	150.1287354	237.587878	143.964252	18.05501104	36.90445437	61.07889765	282.0087036	178.1398635	273.2439793	340.7510478	129.3715887	284.9225011	227.7309664	0	49.41981141	117.9601639	43.53297821	300.2932681	275.1227863	220.1417004	271.7746741	50.61819818
hsa-miR-141-3p	17.91319267	0	0	0	0	0	0	0	0	11.0148414	47.03263281	0	9.609355669	0	0	0	0	0	18.01555786	57.0364878	0	31.90776529	22.98269403	34.21940863	18.07592612	9.770395701	23.3816398	37.53218385	17.70841327	9.348328052	41.26859666	4.884413078	4.07192651	17.17819514	7.125594542	22.33602011	12.87131195	3.122762485	31.49143433	22.21765526	0	0	0	9.893858684	13.77492055	0	22.77327935	0	1.874748081
hsa-miR-141-5p	0	0	0	0	0	0	0	0	0	0	0	0	0	0	0	0	0	0	0	0	0	0	0	6.221710659	0	0	0	0	0	0	0	0	0	0	0	0	0	0	0	0	71.99271603	0	0	0	0	0	0	0	1.874748081
hsa-miR-142-3p	21.89390215	0	41.05397632	182.751107	0	0	108.3306251	0	122.3441132	87.01724704	3.919386067	123.9287314	110.5075902	33.12069845	34.38869655	12.59255528	71.39606072	104.8766434	0	155.5540576	0	148.9029047	157.3430591	213.0935901	401.2855599	247.5166911	70.1449194	630.5406886	519.4467892	194.4452235	113.4886408	238.7935283	254.4954069	422.2972973	369.3433171	317.1714855	899.6369613	236.8838399	22.49388166	55.54413815	67.75785038	148.2594342	161.6982022	37.596663	33.05980933	0	27.8340081	20.34676704	31.87071737
hsa-miR-142-5p	664.7784835	0	652.0337415	140.5777747	643.5006435	725.0645761	226.5094888	63.1592244	392.5206965	1036.496575	595.7466822	834.1356924	538.1239174	589.5484324	153.0851653	57.92575429	713.9606072	426.7394454	547.1040465	1818.68619	0	1314.59993	974.112647	1289.449534	1109.861864	941.2147859	715.4781779	893.2659756	1131.862748	1047.012742	402.3688174	1184.198815	1039.359242	1007.787448	1314.672193	1321.547856	1415.844314	838.6847817	932.746293	960.91359	1333.982679	316.286793	3244.567205	2115.306987	2613.102429	896.6964886	1062.753036	982.4581801	1079.854894
hsa-miR-143-3p	3895.124228	0	1234.034229	435.7911014	0	543.798432	1053.761535	303.1642771	535.2554953	3080.851139	587.9079101	1301.25168	2025.171707	1779.243921	1231.337199	1659.698786	1713.505457	2985.970639	2323.058776	4291.995707	311.0419907	2029.333872	282.8639265	2432.688868	1934.124095	3475.004071	556.4830273	2814.913789	2467.372249	723.5605912	314.6730495	735.9182371	2080.754447	2545.235914	1940.536914	3320.621656	2159.670657	1472.605566	5040.129085	2599.465665	503.9490122	355.8226422	2327.393796	2831.622355	4198.595785	1212.578206	3663.967611	2986.614734	2026.602675
hsa-miR-143-5p	73.64312541	0	16.90457848	0	0	0	0	0	0	0	0	42.89840704	7.207016752	0	18.85831746	0	0	32.5479238	0	27.22196008	0	0	0	13.99884898	10.84555567	0	0	37.53218385	2.951402211	0	0	0	0	21.47274393	11.8759909	14.89068007	14.90362436	11.59883209	19.49469744	0	0	0	18.5555314	0	28.92733316	76.42299619	45.5465587	37.78685308	14.99798465
hsa-miR-144-3p	1502.717829	0	623.0544641	393.617769	321.7503218	0	324.9918752	176.8458283	1075.608662	1360.332913	905.3781816	662.5420643	2678.607893	1175.122381	1211.369569	546.5168992	218.650436	720.8762383	2333.488836	2346.273703	311.0419907	1876.176599	4299.531683	3012.863387	911.0266765	830.4836346	2239.961093	855.7337917	8274.256099	2785.801759	4036.584611	7817.774488	3240.23552	1634.791571	9347.59244	2129.36725	905.056461	5101.701682	1177.179807	1521.909385	2269.887988	2041.038211	2381.734995	1406.906705	568.9042188	738.7556298	1753.54251	1165.579084	1121.099352
hsa-miR-144-5p	53.739578	0	24.14939783	0	0	196.371656	118.1788637	0	0	56.17569113	101.9040378	386.0856634	288.2806701	50.34346164	57.68426517	60.44426535	0	28.93148783	109.0415344	168.5168958	0	257.3893066	860.9670764	687.4990279	173.5288908	104.2175541	173.0241345	232.6995399	1063.980497	271.1015135	296.6180385	1500.60024	282.9988924	393.6669721	875.2605296	296.3245334	79.93762156	200.302908	38.98939488	483.2340019	368.4333115	261.9250005	369.785233	126.6413912	93.66945976	5.094866413	48.07692308	85.74708969	106.8606406
hsa-miR-145-3p	63.69135171	0	50.71373545	0	0	0	0	0	61.1720566	42.95788145	94.06526562	85.79681408	19.21871134	109.9607189	39.93526051	42.81468796	0	12.05478659	7.585498045	114.0729756	0	42.54368705	5.303698623	63.77253426	68.68851926	65.13597134	28.05796776	22.51931031	50.17383759	43.00230904	36.11002208	64.58279514	96.70825461	45.80852038	58.19235542	45.41657422	54.87243514	58.44026936	61.48327655	188.8500697	0	14.82594342	123.2617443	152.3654237	122.5967929	0	182.1862348	13.08006453	168.7273273
hsa-miR-145-5p	7.961418964	0	14.4896387	0	0	0	0	0	0	17.62374624	0	0	45.64443943	17.22276319	231.8463735	45.33319901	0	0	26.54924316	80.36959644	0	157.4116421	30.05429219	74.66052791	50.61259314	45.59517994	32.73429572	60.05149416	36.89252764	0	7.737861874	66.21093284	37.66532022	34.35639029	11.8759909	13.40161207	8.12924965	7.137742823	32.99102644	49.98972433	0	0	68.92054521	73.21455426	71.62958688	0	12.65182186	21.80010755	16.87273273
hsa-miR-1468-5p	27.86496637	0	50.71373545	0	0	0	147.7235796	113.6866039	0	19.82671452	0	4.766489671	0	0	0	0	0	32.5479238	13.27462158	12.96283814	0	0	3.535799082	13.99884898	3.615185224	0	9.35265592	0	7.378505528	0	2.579287291	0	0	8.589097572	13.06358999	20.1024181	15.58106183	6.691633896	20.99428955	11.10882763	0	0	21.2063216	0	12.3974285	0	0	0	0
hsa-miR-1469	1.990354741	328.731098	2.414939783	14.05777747	321.7503218	15.105512	9.848238643	12.63184488	5.097671384	1.10148414	3.919386067	4.766489671	2.402338917	1.324827938	1.109312792	2.518511056	4.462253795	1.205478659	0.948187256	1.296283814	311.0419907	2.127184352	1.767899541	1.555427665	3.615185224	3.256798567	4.67632796	7.50643677	1.475701106	1.86966561	2.579287291	0.542712564	1.017981627	1.431516262	1.18759909	0.744534004	0.677437471	0.446108926	1.499592111	5.554413815	4.234865649	4.941981141	1.3253951	1.978771737	1.377492055	5.094866413	2.530364372	1.453340503	1.874748081
hsa-miR-146a-3p	11.94212845	0	0	0	0	0	0	0	0	0	0	0	0	0	0	0	0	32.5479238	0	0	0	2.127184352	0	0	0	0	0	37.53218385	0	0	0	0	0	8.589097572	0	0	10.83899953	0	4.498776333	0	0	0	0	0	5.509968221	0	0	18.89342654	0
hsa-miR-146a-5p	5274.440063	986.1932939	6191.905605	1743.164406	321.7503218	9592.000121	9109.620744	896.8609865	2431.58925	5856.591171	2351.63164	2316.51398	4295.381984	1589.793526	2786.593733	2186.067597	4480.10281	9429.254074	1068.607037	6296.050482	1244.167963	9276.650961	2280.590408	5243.346658	16532.24203	18547.46784	1257.932221	5569.776083	5178.23518	2761.496106	1052.349215	1297.625741	3472.335331	4360.398534	1869.280968	7460.230716	7888.759348	1080.47582	7259.525409	13652.74916	2430.812882	854.9627375	3257.821156	2396.292573	6392.940629	1360.329332	8092.105263	11363.66939	9551.841471
hsa-miR-146b-3p	21.89390215	0	14.4896387	70.28888733	0	0	0	0	0	0	0	23.83244836	2.402338917	1.324827938	14.42106629	0	0	2.410957319	8.5336853	9.073986695	0	8.50873741	0	4.666282995	10.84555567	0	0	0	2.951402211	0	0	1.628137693	0	8.589097572	0	0	0.677437471	0	4.498776333	0	4.234865649	0	17.2301363	0	4.132476166	0	0	0	9.373740404
hsa-miR-146b-5p	1146.444331	0	347.7513288	14.05777747	0	996.9637921	157.5718183	227.3732079	423.1067248	1553.092637	407.616151	505.2479051	768.7484535	207.9979863	351.652155	418.0728353	883.5262514	1451.396306	338.5028503	1525.726049	0	767.9135512	526.8340632	811.933241	1630.448536	1615.372089	173.0241345	1876.609192	1841.67498	519.7670397	343.0452097	368.5018311	436.7141182	1294.090701	944.1412768	1485.345337	2322.933087	578.1571686	2240.390614	927.5871071	762.2758168	326.1707553	550.0389666	241.4101519	833.3826935	1971.713302	1654.8583	1284.753005	459.3132798
hsa-miR-147b	11.94212845	0	2.414939783	0	0	0	0	0	0	11.0148414	0	0	12.01169459	18.54759113	15.53037909	0	13.38676139	8.438350616	8.5336853	2.592567627	0	0	0	1.555427665	0	0	0	0	0	0	0	0	0	0	0	0	0	0	0	0	0	0	0	0	9.642444387	0	0	0	0
hsa-miR-148a-3p	2199.341989	0	3194.965334	1715.048851	321.7503218	2280.932312	1693.897047	303.1642771	1621.0595	2221.69351	2234.050058	5500.52908	3274.387944	3093.473235	2845.387311	1810.809449	5693.835843	2189.149245	2788.618719	6096.422775	0	6511.311303	3873.467894	5047.362772	4338.222269	4214.297346	4779.207175	4586.432866	3160.951768	4595.63807	4596.289953	6695.444905	6540.531956	4273.076042	4731.394776	3898.380043	9186.729542	3264.179015	2358.858391	4054.722085	3718.21204	4541.680669	14640.31428	9885.943597	9905.54537	4570.095172	4046.052632	5470.373654	9221.885809
hsa-miR-148a-5p	109.4695108	0	173.8756644	0	0	0	68.9376705	0	0	73.79943736	15.67754427	0	96.09355669	132.4827938	144.2106629	95.70342014	455.1498871	242.3012105	29.39380492	97.22128602	0	136.1397986	14.14319633	31.1085533	101.2251863	133.5287412	4.67632796	60.05149416	41.31963096	33.65398099	10.31714917	31.47732873	66.16880579	68.71278058	13.06358999	46.90564223	109.0674328	21.41322847	43.48817122	22.21765526	63.52298473	0	51.69040891	57.38438037	140.5041896	71.32812978	93.62348178	238.3478425	249.3414947
hsa-miR-148b-3p	1413.151866	0	702.747477	787.2355381	0	1057.38584	2028.73716	568.4330196	545.4508381	827.2145889	1171.896434	1449.01286	1213.181153	1274.484476	847.5149729	488.5911449	990.6203425	1124.711589	1875.514392	2058.498696	311.0419907	1933.610576	1822.704427	2141.823894	1984.736688	2690.115616	2183.845157	1561.338848	2070.408651	1811.705976	1439.242309	1541.846395	1853.744544	797.3545579	1461.93448	2308.055411	3874.942333	1425.764129	850.2687269	1238.634281	1664.3022	1512.246229	2530.179246	1838.278943	1873.389195	397.3995802	1824.392713	1956.196317	2855.241327
hsa-miR-148b-5p	15.92283793	0	0	0	0	0	0	0	0	0	0	33.3654277	4.804677834	0	8.874502335	0	0	10.84930793	0	9.073986695	0	2.127184352	31.82219174	46.66282995	3.615185224	22.79758997	0	0	44.27103317	24.30565293	5.158574583	16.82408949	11.1977979	11.4521301	8.313193632	40.2048362	31.16212366	12.04494101	4.498776333	0	0	0	31.80948241	19.78771737	19.28488877	0	15.18218623	21.80010755	0
hsa-miR-149-3p	0	0	0	14.05777747	0	0	0	0	0	0	0	0	0	0	0	0	0	0	0	0	0	0	0	0	0	0	0	0	0	0	0	0	0	0	0	0	0	0	0	0	0	0	0	0	1.377492055	0	0	0	1.874748081
hsa-miR-149-5p	0	0	9.659759134	0	0	0	0	0	96.85575629	0	0	0	0	5.299311752	0	0	0	0	0	1.296283814	0	8.50873741	5.303698623	0	3.615185224	0	0	0	1.475701106	20.56632171	0	0	0	0	0	2.978136014	0	0	8.997552666	0	0	0	0	0	0	0	2.530364372	7.266702516	11.24848848
hsa-miR-150-3p	0	0	19.31951827	56.23110986	0	0	0	0	0	29.74007177	19.59693034	81.03032441	0	18.54759113	9.983815126	0	4.462253795	7.232871956	0	11.66655432	0	38.28931834	5.303698623	7.777138324	7.230370448	0	0	37.53218385	14.75701106	0	20.63429833	3.256275385	0	24.33577645	32.06517544	24.56962212	0	6.24552497	2.999184222	0	71.99271603	0	63.61896481	0	13.77492055	127.3716603	0	0	58.1171905
hsa-miR-150-5p	208.9872478	0	444.3489202	0	0	0	19.69647729	12.63184488	525.0601525	978.1179161	262.5988665	209.7255455	266.6596198	91.41312772	89.85433614	110.8144865	169.5656442	55.45201833	226.6167541	788.1405586	0	899.7989811	868.0386746	773.0475494	820.6470459	687.1844976	420.8695164	1231.05563	1304.519777	392.6297782	273.4044529	47.21599309	69.22275067	264.8305085	991.6452404	652.2117872	31.83956113	266.773138	445.378857	1072.001866	614.0555191	859.9047186	323.3964045	83.10841295	192.8488877	957.8348856	953.9473684	193.2942869	648.6628359
hsa-miR-151a-3p	1558.447762	0	736.556634	224.9244394	0	2009.033096	2383.273751	366.3235015	265.078912	1371.347754	384.0998346	900.8665478	463.651411	284.8380067	246.2674398	135.999597	3306.530062	1550.245556	676.0575132	1420.72706	933.125972	1152.933919	245.7380362	1003.250844	1890.741872	2843.185149	640.6569306	975.83678	1533.253449	1033.925082	389.472381	281.1251083	602.6451235	1410.043518	756.5006205	2516.524932	4437.215434	1085.383018	1367.628005	2388.39794	1012.13289	321.2287742	666.6737354	399.7118908	2618.612397	499.2969084	2327.935223	4711.729911	2999.596929
hsa-miR-151a-5p	59.71064223	0	38.63903654	0	0	0	157.5718183	189.4776732	10.19534277	82.61131048	15.67754427	52.43138638	33.63274484	0	43.26319888	100.7404423	0	212.1642441	38.87567748	154.2577738	0	116.9951394	104.3060729	211.5381624	350.6729667	208.4351083	98.20288716	210.1802295	185.9383393	67.30796197	113.4886408	55.89939412	73.29467718	279.1456711	68.88074724	138.4833247	435.5922937	83.86847817	284.9225011	516.5604848	71.99271603	44.47783027	149.7696463	89.04472816	245.1935858	0	311.2348178	210.734373	110.6101368
hsa-miR-151b	23.88425689	0	0	0	0	0	88.63414778	0	0	0	0	0	0	0	0	0	0	0	0	15.55540576	0	6.381553057	15.91109587	10.88799365	7.230370448	3.256798567	9.35265592	0	5.902804422	0	0	2.713562821	0	7.15758131	0	0	6.774374708	0.892217853	7.497960555	55.54413815	0	0	10.6031608	21.7664891	0	0	0	10.17338352	0
hsa-miR-152-3p	59.71064223	0	4.829879567	0	0	75.52756001	265.9024433	0	107.0510991	38.55194489	66.62956315	4.766489671	43.24210051	30.47104257	12.20244071	17.62957739	325.744527	30.13696649	43.61661376	204.8128425	0	108.486402	40.66168944	71.54967258	104.8403715	270.3142811	60.79226348	30.02574708	91.49346855	100.961943	116.0679281	25.50749052	109.9420158	62.98671553	100.9459227	268.0322413	259.4585513	94.5750924	74.97960555	77.76179341	110.1065069	69.18773598	37.11106281	19.78771737	81.27203126	96.80246184	159.4129555	139.5206883	123.7333733
hsa-miR-152-5p	35.82638534	5917.159763	43.4689161	253.0399944	5791.505792	271.899216	177.2682956	227.3732079	91.75808491	19.82671452	70.54894921	85.79681408	43.24210051	23.84690288	19.96763025	45.33319901	80.32056831	21.69861587	17.0673706	23.33310864	5598.755832	38.28931834	31.82219174	27.99769797	65.07333403	58.62237421	84.17390328	135.1158619	26.5626199	33.65398099	46.42717124	9.768826156	18.32366929	25.76729272	21.37678363	13.40161207	12.19387447	8.029960675	26.992658	99.97944867	76.22758168	88.95566055	23.85711181	35.61789126	24.794857	91.70759543	45.5465587	26.16012906	33.74546545
hsa-miR-1537-3p	0	0	0	0	0	0	0	0	0	0	0	0	0	0	0	0	0	0	0	0	0	0	0	0	0	0	0	0	4.427103317	0	0	0	3.053944882	0	0	0	0	0	0	0	0	0	0	0	2.754984111	0	0	0	7.498992323
hsa-miR-1538	0	0	0	0	0	0	0	0	0	0	11.7581582	0	0	0	9.983815126	0	0	21.69861587	0.948187256	0	0	0	0	0	0	0	0	0	0	0	0	0	0	5.726065048	3.562797271	0	0	0	0	0	0	0	0	0	0	0	20.24291498	0	0
hsa-miR-154-3p	1.990354741	328.731098	2.414939783	14.05777747	321.7503218	15.105512	9.848238643	12.63184488	5.097671384	1.10148414	3.919386067	4.766489671	2.402338917	1.324827938	1.109312792	2.518511056	4.462253795	1.205478659	0.948187256	1.296283814	311.0419907	2.127184352	1.767899541	1.555427665	3.615185224	3.256798567	4.67632796	7.50643677	1.475701106	1.86966561	2.579287291	0.542712564	1.017981627	1.431516262	1.18759909	0.744534004	0.677437471	0.446108926	1.499592111	5.554413815	4.234865649	4.941981141	1.3253951	1.978771737	1.377492055	5.094866413	2.530364372	1.453340503	1.874748081
hsa-miR-154-5p	7.961418964	0	0	0	0	0	0	0	0	0	0	0	0	0	0	0	0	0	0	6.481419068	0	2.127184352	0	10.88799365	50.61259314	42.33838137	0	22.51931031	2.951402211	1.86966561	0	0	3.053944882	0	0	5.211738025	13.54874942	4.907198191	0	0	0	0	5.301580401	0	0	0	10.12145749	0	5.624244242
hsa-miR-155-5p	41.79744956	0	0	0	0	0	0	0	86.66041352	12.11632554	0	0	19.21871134	2.649655876	4.437251167	22.66659951	0	3.616435978	0	23.33310864	0	21.27184352	8.839497704	37.33026396	68.68851926	48.85197851	0	120.1029883	41.31963096	13.08765927	33.53073479	16.28137693	31.55743045	58.69216674	45.12876543	57.32911828	77.22787167	37.47314982	38.98939488	11.10882763	0	69.18773598	55.66659421	13.85140216	34.43730138	0	35.42510121	0	18.74748081
hsa-miR-1587	3.980709482	657.4621959	4.829879567	28.11555493	643.5006435	30.211024	19.69647729	25.26368976	10.19534277	2.202968279	7.838772135	9.532979342	4.804677834	2.649655876	2.218625584	5.037022113	8.92450759	2.410957319	1.896374511	2.592567627	622.0839813	4.254368705	3.535799082	3.11085533	7.230370448	6.513597134	9.35265592	15.01287354	2.951402211	3.739331221	5.158574583	1.085425128	2.035963255	2.863032524	2.375198181	1.489068007	1.354874942	0.892217853	2.999184222	11.10882763	8.469731298	9.883962283	2.650790201	3.957543474	2.754984111	10.18973283	5.060728745	2.906681006	3.749496161
hsa-miR-15a-3p	0	0	0	0	0	0	0	0	0	0	0	0	0	0	0	0	0	0	0	0	0	0	0	0	0	0	0	0	0	0	0	0	0	0	0	8.18987404	0	0	0	0	0	0	0	0	0	0	0	0	0
hsa-miR-15a-5p	127.3827034	0	45.88385589	407.6755465	0	0	0	0	66.26972799	80.4083422	152.8560566	190.6595868	249.8432474	149.705557	52.13770122	0	160.6411366	159.123183	150.7617736	285.182439	0	327.5863903	643.5154329	552.176821	144.607409	149.8127341	542.4540434	180.1544825	333.5084499	327.1914818	340.4659225	275.1552701	420.4264121	125.9734311	279.0857862	148.9068007	147.6813686	273.4647719	128.9649215	72.20737959	194.8038198	168.0273588	432.0788027	263.176641	107.4443803	0	197.3684211	61.04030113	163.103083
hsa-miR-15b-3p	155.2476698	328.731098	28.9792774	14.05777747	0	0	0	0	81.56274214	109.0469298	152.8560566	61.96436572	112.9099291	15.89793526	62.12151634	15.11106634	66.93380693	74.73967688	51.2021118	172.4057472	0	153.1572734	196.236849	163.3199048	303.6755588	205.1783097	313.3139733	90.07724123	206.5981548	248.6655262	46.42717124	103.6580998	139.463483	164.6243701	148.4498863	279.2002514	274.3621757	190.0424027	193.4473823	49.98972433	63.52298473	54.36179256	165.6743875	114.7687607	181.8289513	76.42299619	187.2469636	209.2810325	91.86265596
hsa-miR-15b-5p	163.2090888	0	171.4607246	0	0	0	0	126.3184488	0	105.7424774	164.6142148	76.26383474	271.4642976	168.2531481	96.51021289	57.92575429	8.92450759	115.7259513	176.3628295	484.8101463	0	1035.93878	1101.401414	1160.349038	1030.327789	739.2932747	1529.159243	517.9441371	1120.057139	413.1960999	90.2750552	419.5168121	366.4733859	312.0705451	305.2129662	329.0840296	218.1348656	314.5067931	248.9322904	177.7412421	84.69731298	84.0136794	583.1738441	225.579978	242.4386017	188.5100573	382.0850202	132.2539858	164.9778311
hsa-miR-16-1-3p	0	0	0	0	0	0	0	0	0	0	0	0	0	0	0	0	0	0	18.01555786	0	0	0	0	9.332565989	0	0	0	0	0	0	0	0	3.053944882	0	0	0	12.19387447	7.583851749	4.498776333	0	0	0	15.9047412	0	0	0	0	14.53340503	0
hsa-miR-16-2-3p	987.2159515	0	492.6477158	506.0799888	0	15.105512	403.7777843	656.8559338	1157.171404	786.4596758	1140.541346	667.3085539	295.4876868	429.2442519	170.8341699	319.8509041	267.7352277	933.0404824	1221.265185	989.0645497	0	476.4892949	1103.169314	614.3939276	545.8929688	465.7221951	1253.255893	540.4634474	560.7664201	1693.917043	3028.08328	782.5915176	1479.127305	870.3618873	1391.866134	1202.422416	957.8965838	1971.355346	779.7878977	855.3797275	1524.551634	1724.751418	856.2052348	801.4025534	530.3344413	382.1149809	979.2510121	938.857965	733.0264996
hsa-miR-16-5p	1247.952423	0	582.0004878	815.351093	0	196.371656	265.9024433	25.26368976	265.078912	1232.560752	1340.430035	1348.916577	1571.129652	757.8015805	396.0246667	130.9625749	669.3380693	738.9584182	2002.571484	3432.559538	0	2269.705704	4859.955838	4893.375434	1941.354465	2006.187917	4119.844933	1546.325975	3999.149996	4317.057894	1021.397767	3618.807378	2436.030035	2028.458543	3426.223376	2681.066947	1669.205928	4936.64138	2169.909785	1632.997662	2108.963093	1443.058493	3186.249821	2267.67241	1829.309449	1003.688683	2052.125506	1729.475199	1747.265211
hsa-miR-17-3p	37.81674008	0	9.659759134	56.23110986	0	0	0	0	0	3.304452419	0	90.56330375	2.402338917	0	37.71663492	55.40724324	0	36.16435978	12.32643432	34.99966297	0	10.63592176	26.51849311	27.99769797	14.4607409	22.79758997	9.35265592	37.53218385	17.70841327	26.17531854	20.63429833	10.31153872	12.21577953	12.88364636	10.68839181	0.744534004	18.29081171	22.30544632	0	0	0	49.41981141	41.08724811	1.978771737	6.887460277	96.80246184	58.19838057	18.89342654	35.62021353
hsa-miR-17-5p	537.39578	0	82.10795264	0	0	347.426776	324.9918752	303.1642771	5.097671384	331.5467261	101.9040378	595.8112089	168.1637242	63.59174102	85.41708497	60.44426535	356.9803036	373.6983844	139.3835266	589.8091352	0	374.384446	364.1873054	472.8500101	697.7307482	680.6709005	219.7874141	480.4119532	910.5075822	596.4233297	157.3365248	327.7983888	231.0818294	564.0174072	406.1588889	1122.012743	1480.200874	378.3003696	661.3201209	560.9957953	436.1911618	617.7476427	486.4200018	209.7498041	292.0283157	473.8225764	581.9838057	691.7900795	281.2122121
hsa-miR-181a-2-3p	288.6014374	0	326.0168708	337.3866592	0	181.266144	39.39295457	176.8458283	514.8648098	284.1829081	493.8426445	381.3191737	614.9987628	434.5435637	645.6200448	402.961769	156.1788828	186.8491922	146.9690246	230.7385188	0	142.5213516	91.93077613	124.4342132	177.144076	74.90636704	238.492726	255.2188502	150.5215128	140.2249208	180.5501104	292.5220721	194.4344908	146.0146587	129.4483008	209.958589	155.1331808	81.63793353	149.9592111	183.2956559	114.3413725	74.12971712	421.4756419	79.15086947	246.5710779	234.363855	108.805668	164.2274769	268.0889755
hsa-miR-181a-3p	81.60454438	0	24.14939783	84.34666479	0	0	324.9918752	0	107.0510991	39.65342903	82.30710741	52.43138638	67.26548968	0	89.85433614	105.7774644	40.16028416	36.16435978	23.70468139	76.480745	0	38.28931834	30.05429219	54.43996827	54.22777836	6.513597134	14.02898388	60.05149416	36.89252764	35.5236466	10.31714917	30.93461616	45.80917324	14.31516262	33.25277453	46.90564223	46.74318549	8.029960675	16.49551322	83.31620722	38.11379084	0	31.80948241	158.3017389	55.09968221	280.2176527	45.5465587	47.9602366	39.3697097
hsa-miR-181a-5p	1114.598655	0	1135.021698	2221.12884	643.5006435	1027.174816	846.9485233	75.79106929	2768.035561	1299.751285	1555.996269	1601.540529	2604.135386	1784.543232	2416.083261	1558.958344	968.3090735	800.4378298	738.6378721	1409.060505	0	1731.528063	1693.64776	1511.87569	2049.810022	1781.468816	977.3525437	2754.862294	1756.084316	2011.760197	2251.717805	2448.71909	2111.293895	1265.460376	1434.619701	2074.271734	1310.841506	718.2353715	866.7642401	1599.671179	1295.868889	1013.106134	1825.069053	1195.178129	1089.596216	835.5580917	1629.554656	1158.312381	1047.984177
hsa-miR-181b-2-3p	3.980709482	657.4621959	4.829879567	28.11555493	643.5006435	30.211024	19.69647729	25.26368976	10.19534277	2.202968279	7.838772135	9.532979342	4.804677834	2.649655876	2.218625584	5.037022113	8.92450759	2.410957319	1.896374511	2.592567627	622.0839813	4.254368705	3.535799082	3.11085533	7.230370448	6.513597134	9.35265592	15.01287354	2.951402211	3.739331221	5.158574583	1.085425128	2.035963255	2.863032524	2.375198181	1.489068007	1.354874942	0.892217853	2.999184222	11.10882763	8.469731298	9.883962283	2.650790201	3.957543474	2.754984111	10.18973283	5.060728745	2.906681006	3.749496161
hsa-miR-181b-3p	73.64312541	12163.05062	89.35277199	520.1377662	11904.7619	558.903944	364.3848298	467.3782606	188.6138412	40.75491317	145.0172845	176.3601178	88.88653994	49.0186337	41.0445733	93.18490908	165.1033904	44.6027104	35.08292846	47.9625011	11508.55365	78.70582104	65.41228301	57.5508236	133.7618533	120.501547	173.0241345	277.7381605	54.60094091	69.17762758	95.43362978	20.08036488	37.66532022	52.96610169	43.94116634	27.54775813	25.06518642	16.50603028	55.4849081	205.5133112	156.690029	182.8533022	49.03961871	73.21455426	50.96720605	188.5100573	93.62348178	53.77359862	69.36567899
hsa-miR-181b-5p	342.3410154	0	391.2202449	14.05777747	321.7503218	483.376384	393.9295457	12.63184488	484.2787815	427.3758462	274.3570247	147.7611798	675.0572357	211.9724701	665.5876751	287.1102604	71.39606072	319.4518447	125.1607177	317.5895343	0	402.0378426	304.078721	363.9700736	639.8877847	465.7221951	140.2898388	780.669424	343.8383576	540.3333614	768.6276128	826.5512353	483.541273	395.0984883	301.6501689	449.6985382	202.5538038	145.8776189	209.9428955	299.938346	436.1911618	256.9830194	416.1740615	510.5231081	315.4456807	422.8739122	468.1174089	254.3345881	363.7011277
hsa-miR-181c-3p	45.77815904	0	0	0	0	0	0	0	0	16.5222621	0	0	45.64443943	59.61725721	61.01220355	0	0	45.80818906	15.17099609	2.592567627	0	4.254368705	0	18.66513198	61.45814881	48.85197851	0	0	11.80560884	0	7.737861874	7.055263335	17.30568767	22.90426019	30.87757635	8.934408043	23.03287401	0	44.98776333	99.97944867	0	0	0	0	9.642444387	0	27.8340081	24.70678855	0
hsa-miR-181c-5p	17.91319267	0	0	0	0	0	0	0	0	4.405936559	15.67754427	0	12.01169459	0	12.20244071	0	0	14.46574391	9.481872556	28.5182439	0	4.254368705	7.071598164	0	21.69111134	6.513597134	0	22.51931031	8.854206634	3.739331221	0	1.628137693	0	5.726065048	0	10.42347605	5.419499767	3.122762485	19.49469744	0	0	0	21.2063216	13.85140216	1.377492055	0	2.530364372	0	0
hsa-miR-181d-3p	0	0	0	0	0	0	0	0	0	0	0	0	0	0	0	0	0	0	0	0	0	2.127184352	0	0	0	0	0	0	0	0	0	0	0	0	4.750396361	0	0	0	0	0	0	0	0	0	0	0	0	0	5.624244242
hsa-miR-181d-5p	123.4019939	0	43.4689161	0	0	0	98.48238643	0	0	34.14600833	0	0	117.7146069	22.52207495	138.664099	30.22213268	0	43.39723174	25.6010559	51.85135254	0	36.16213399	15.91109587	10.88799365	108.4555567	29.3111871	23.3816398	157.6351722	33.94112543	16.82699049	28.3721602	79.23603438	108.9240341	146.0146587	24.9395809	41.6939042	46.74318549	8.922178528	43.48817122	44.43531052	4.234865649	0	3.976185301	112.789989	177.6964751	56.04353054	53.13765182	11.62672403	31.87071737
hsa-miR-182-3p	0	0	0	0	0	0	0	0	0	0	0	0	0	0	0	0	0	0	8.5336853	0	0	0	0	12.44342132	0	0	18.70531184	0	0	0	0	0	0	0	0	0	0	0	0	0	0	0	0	0	0	0	0	0	0
hsa-miR-182-5p	17.91319267	0	14.4896387	98.40444226	0	0	0	290.5324323	91.75808491	69.3935008	74.46833528	95.32979342	151.3473518	131.1579659	55.46563959	135.999597	116.0185987	92.82185677	186.7928894	164.6280443	0	129.7582455	201.5405477	244.2021434	101.2251863	97.70395701	135.6135108	112.5965515	309.8972322	198.1845547	257.9287291	407.0344232	364.4374226	204.7068255	296.8997726	160.0748108	220.8446155	288.1863665	62.98286866	188.8500697	156.690029	489.256133	347.2535163	193.9196302	125.351777	0	111.3360324	97.37381371	179.9758157
hsa-miR-1827	5.971064223	0	4.829879567	14.05777747	0	0	0	0	0	4.405936559	0	14.29946901	19.21871134	6.62413969	1.109312792	0	0	4.821914638	14.22280883	9.073986695	0	10.63592176	7.071598164	4.666282995	0	0	0	0	11.80560884	11.21799366	43.84788395	18.45222718	9.161834647	7.15758131	16.62638726	9.678942047	3.387187354	14.72159457	2.999184222	0	8.469731298	4.941981141	6.626975501	5.93631521	5.509968221	5.094866413	12.65182186	5.813362013	3.749496161
hsa-miR-183-3p	0	0	0	0	0	0	0	0	0	0	7.838772135	0	0	0	0	0	0	0	0	0	0	0	0	0	0	0	0	0	1.475701106	0	0	0	8.14385302	0	2.375198181	0	4.064624825	2.230544632	0	0	0	0	0	0	0	0	0	0	0
hsa-miR-183-5p	137.3344771	0	60.37349459	0	0	0	39.39295457	50.52737952	356.8369969	211.4849548	243.0019362	219.2585249	180.1754188	209.3228142	124.2430327	209.0364177	124.9431063	229.0409453	329.0209777	283.8861552	0	238.2446475	403.0810953	381.0797779	18.07592612	140.0423384	392.8115487	262.7252869	455.9916416	431.892756	343.0452097	536.2000135	384.7970552	458.0852038	574.7979597	382.6904779	193.0696792	457.2616496	157.4571716	172.1868283	1016.367756	286.6349062	466.5390753	383.8817169	179.0739672	371.9252481	217.611336	286.3080791	241.8425024
hsa-miR-184	23.88425689	0	28.9792774	0	0	90.63307201	0	0	5.097671384	0	70.54894921	4.766489671	0	49.0186337	0	0	0	1.205478659	11.37824707	28.5182439	0	10.63592176	1.767899541	4.666282995	7.230370448	32.56798567	0	75.0643677	5.902804422	29.91464976	110.9093535	8.683401028	14.25174278	22.90426019	26.12717999	17.86881609	8.12924965	27.65875344	7.497960555	0	50.81838779	59.3037737	5.301580401	45.51174995	9.642444387	0	35.42510121	42.14687459	52.49294626
hsa-miR-185-3p	220.9293762	0	67.61831394	98.40444226	0	256.793704	128.0271024	75.79106929	0	84.81427876	78.38772135	23.83244836	105.7029124	104.6614071	145.3199757	90.66639803	834.4414597	418.3010948	95.76691282	18.14797339	0	42.54368705	14.14319633	55.99539593	97.61000105	58.62237421	4.67632796	97.583678	66.40654975	35.5236466	2.579287291	32.56275385	45.80917324	47.24003665	41.56596816	34.99309817	117.1966825	42.38034801	113.9690004	122.1971039	42.34865649	0	17.2301363	39.57543474	45.45723783	5.094866413	70.85020243	252.8812475	56.24244242
hsa-miR-185-5p	19399.98766	986.1932939	9188.845876	6593.097631	643.5006435	13504.32773	14860.99211	11810.77496	6198.768403	12780.52047	12690.97209	7531.05368	10445.36961	6008.094699	10000.45482	8515.085881	8603.225317	32869.78661	21813.996	10519.34315	311.0419907	8808.670403	7262.531314	9855.189684	11720.4305	13665.52679	8534.298527	3873.321373	14855.88303	9626.908227	4712.357881	7921.9753	7380.366799	6091.101695	10062.52709	24504.10313	16275.43524	14596.23796	13625.29392	11364.33067	9414.106337	4675.11416	6103.444437	3187.801268	5562.312919	8274.063054	12267.20648	26335.98326	8983.792803
hsa-miR-186-3p	0	0	0	0	0	0	59.08943186	0	0	0	0	0	0	0	0	0	0	0	0	0	0	0	0	0	0	0	0	22.51931031	0	0	0	1.085425128	0	4.294548786	0	0	0	0	0	0	0	0	0	0	0	0	0	0	16.87273273
hsa-miR-186-5p	5507.311568	0	2245.893999	1658.817741	0	1495.445688	1152.243921	1010.54759	1396.761959	2077.399088	1030.798536	1506.210736	3584.289664	1349.999669	3514.302924	1569.032388	3551.954021	2766.573523	2318.31784	2313.866607	0	1303.964008	1391.336939	1566.315658	1677.445944	1664.224068	752.8888016	758.1501137	2082.21426	1022.707089	833.1097951	2890.487117	1514.756662	1775.080165	1719.643483	1869.524883	2251.802153	1705.028317	3000.683814	2121.786077	1007.898024	681.9933975	1477.815537	1681.955976	1622.685641	662.3326336	2198.88664	3871.6991	1402.311564
hsa-miR-187-3p	3.980709482	0	0	0	0	0	0	0	0	0	0	0	0	0	0	0	0	0	0	0	0	0	0	0	7.230370448	0	0	0	4.427103317	0	0	0	0	0	0	0	0	0	0	0	0	0	23.85711181	0	0	0	0	0	0
hsa-miR-187-5p	1.990354741	328.731098	2.414939783	14.05777747	321.7503218	15.105512	9.848238643	12.63184488	5.097671384	1.10148414	3.919386067	4.766489671	2.402338917	1.324827938	1.109312792	2.518511056	4.462253795	1.205478659	0.948187256	1.296283814	311.0419907	2.127184352	1.767899541	1.555427665	3.615185224	3.256798567	4.67632796	7.50643677	1.475701106	1.86966561	2.579287291	0.542712564	1.017981627	1.431516262	1.18759909	0.744534004	0.677437471	0.446108926	1.499592111	5.554413815	4.234865649	4.941981141	1.3253951	1.978771737	1.377492055	5.094866413	2.530364372	1.453340503	1.874748081
hsa-miR-188-5p	0	0	9.659759134	0	0	0	0	0	0	0	0	0	2.402338917	0	17.74900467	0	0	10.84930793	0	19.4442572	0	4.254368705	0	3.11085533	0	0	9.35265592	0	0	11.21799366	0	1.628137693	3.053944882	0	0	7.445340036	2.709749883	0	0	0	0	0	15.9047412	0	0	0	17.71255061	0	14.99798465
hsa-miR-18a-3p	45.77815904	0	0	0	0	0	0	0	0	27.53710349	19.59693034	0	0	0	0	0	0	42.19175308	11.37824707	19.4442572	0	6.381553057	10.60739725	0	3.615185224	16.28399284	18.70531184	0	41.31963096	13.08765927	12.89643646	0.542712564	6.107889765	10.02061383	19.00158544	20.8469521	16.2584993	42.82645694	56.98450022	49.98972433	0	59.3037737	0	0	16.52990466	0	15.18218623	30.52015057	0
hsa-miR-18a-5p	105.4888013	0	16.90457848	0	0	0	0	0	0	56.17569113	35.27447461	0	62.46081185	60.94208515	28.84213259	0	84.78282211	130.1916952	56.89123534	110.1841242	0	34.03494964	67.18018255	91.77023223	83.14926015	127.0151441	14.02898388	60.05149416	160.8514205	78.52595563	38.68930937	45.04514283	75.33064043	137.4255612	38.00317089	128.8043826	144.9716188	45.05700157	251.9314746	94.42503485	0	9.883962283	47.71422361	23.74526084	140.5041896	5.094866413	192.3076923	71.21368465	35.62021353
hsa-miR-18b-3p	1.990354741	328.731098	2.414939783	14.05777747	321.7503218	15.105512	9.848238643	12.63184488	5.097671384	1.10148414	3.919386067	4.766489671	2.402338917	1.324827938	1.109312792	2.518511056	4.462253795	1.205478659	0.948187256	1.296283814	311.0419907	2.127184352	1.767899541	1.555427665	3.615185224	3.256798567	4.67632796	7.50643677	1.475701106	1.86966561	2.579287291	0.542712564	1.017981627	1.431516262	1.18759909	0.744534004	0.677437471	0.446108926	1.499592111	5.554413815	4.234865649	4.941981141	1.3253951	1.978771737	1.377492055	5.094866413	2.530364372	1.453340503	1.874748081
hsa-miR-18b-5p	0	0	0	0	0	0	0	0	0	0	0	0	12.01169459	0	0	0	0	0	8.5336853	5.185135254	0	0	8.839497704	29.55312563	0	3.256798567	4.67632796	0	1.475701106	16.82699049	20.63429833	0	18.32366929	0	4.750396361	26.80322413	3.387187354	0	1.499592111	0	0	0	0	0	1.377492055	0	0	0	3.749496161
hsa-miR-1908-3p	5.971064223	0	0	0	0	0	0	0	0	1.10148414	0	0	0	0	0	0	0	0	0	0	0	0	0	0	0	0	0	0	0	0	0	0	0	0	0	0	0	0	0	0	0	0	0	0	0	0	0	0	0
hsa-miR-1908-5p	157.2380245	0	45.88385589	267.0977718	0	574.0094561	167.4200569	50.52737952	198.809184	87.01724704	35.27447461	233.5579939	98.4958956	82.13933215	99.83815126	113.3329975	464.0743947	108.4930793	68.2694824	67.40675831	0	29.78058093	38.8937899	24.88684264	166.2985203	91.19035988	0	22.51931031	44.27103317	24.30565293	103.1714917	18.45222718	58.02495277	30.0618415	33.25277453	91.57768244	57.58218502	31.67373378	59.98368444	61.09855196	4.234865649	143.3174531	18.5555314	79.15086947	56.47717427	0	50.60728745	149.6940718	52.49294626
hsa-miR-1909-3p	1.990354741	328.731098	2.414939783	14.05777747	321.7503218	15.105512	9.848238643	12.63184488	5.097671384	1.10148414	3.919386067	4.766489671	2.402338917	1.324827938	1.109312792	2.518511056	4.462253795	1.205478659	0.948187256	1.296283814	311.0419907	2.127184352	1.767899541	1.555427665	3.615185224	3.256798567	4.67632796	7.50643677	1.475701106	1.86966561	2.579287291	0.542712564	1.017981627	1.431516262	1.18759909	0.744534004	0.677437471	0.446108926	1.499592111	5.554413815	4.234865649	4.941981141	1.3253951	1.978771737	1.377492055	5.094866413	2.530364372	1.453340503	1.874748081
hsa-miR-190a-5p	0	0	0	0	0	0	0	0	0	0	0	0	19.21871134	0	0	0	0	0	14.22280883	9.073986695	0	10.63592176	42.42958898	26.4422703	28.92148179	35.82478424	0	37.53218385	63.45514754	0	28.3721602	33.64817898	20.35963255	5.726065048	41.56596816	28.29229214	31.16212366	0	2.999184222	0	0	0	23.85711181	0	0	0	0	0	0
hsa-miR-190b	3.980709482	0	4.829879567	0	0	0	0	0	0	0	0	0	9.609355669	0	1.109312792	0	0	0	16.11918335	27.22196008	0	0	7.071598164	0	0	0	9.35265592	0	1.475701106	0	10.31714917	5.427125642	0	8.589097572	1.18759909	0	0	4.461089264	1.499592111	0	0	64.24575484	3.976185301	23.74526084	34.43730138	0	0	0	22.49697697
hsa-miR-191-3p	13.93248319	0	0	0	0	196.371656	0	0	0	0	0	0	12.01169459	0	18.85831746	27.70362162	0	0	6.637310789	2.592567627	0	14.89029047	5.303698623	0	0	6.513597134	0	0	4.427103317	9.348328052	0	0	9.161834647	7.15758131	3.562797271	0	5.419499767	16.05992135	8.997552666	61.09855196	0	0	0	0	20.66238083	0	0	0	5.624244242
hsa-miR-191-5p	19708.49264	657.4621959	3361.596179	660.7155409	0	1948.611048	2176.46074	833.7017621	8426.450797	8475.920455	3707.73922	3131.583714	9297.051609	5390.72488	6171.107061	4158.061754	4975.412982	10620.26699	4384.41787	9818.053604	1866.251944	5403.048255	5717.387115	8918.82223	15339.23091	12261.8466	3203.284653	12866.03262	12559.69211	6379.299062	4475.06345	7221.33338	10263.29077	22331.65369	7616.072966	12488.06884	17040.93958	6601.073784	19947.57426	6454.228853	5433.332628	3706.485856	8249.259104	6525.989188	14787.37721	3163.912042	10943.82591	8439.548302	3989.463916
hsa-miR-1910-3p	0	0	7.24481935	0	0	0	0	0	0	0	0	0	16.81637242	18.54759113	5.546563959	50.37022113	0	0	0	0	0	0	0	0	0	3.256798567	0	0	0	0	0	3.256275385	19.34165092	0	4.750396361	0	0	0	0	0	0	0	1.3253951	33.63911953	11.01993644	0	0	0	0
hsa-miR-1910-5p	0	0	0	0	0	0	9.848238643	0	0	0	0	0	0	0	0	0	0	0	0	0	0	0	0	0	0	0	0	0	0	0	0	0	0	7.15758131	0	0	0	0	0	0	0	24.70990571	0	0	0	0	0	0	0
hsa-miR-1911-5p	1.990354741	328.731098	2.414939783	14.05777747	321.7503218	15.105512	9.848238643	12.63184488	5.097671384	1.10148414	3.919386067	4.766489671	2.402338917	1.324827938	1.109312792	2.518511056	4.462253795	1.205478659	0.948187256	1.296283814	311.0419907	2.127184352	1.767899541	1.555427665	3.615185224	3.256798567	4.67632796	7.50643677	1.475701106	1.86966561	2.579287291	0.542712564	1.017981627	1.431516262	1.18759909	0.744534004	0.677437471	0.446108926	1.499592111	5.554413815	4.234865649	4.941981141	1.3253951	1.978771737	1.377492055	5.094866413	2.530364372	1.453340503	1.874748081
hsa-miR-1914-5p	0	0	0	0	0	0	0	0	15.29301415	0	0	0	0	0	0	0	0	0	0	0	0	0	0	0	18.07592612	0	0	0	0	0	0	0	0	0	0	0	0.677437471	0	0	0	0	0	0	0	0	0	0	0	0
hsa-miR-192-5p	1311.643774	0	729.3118146	28.11555493	0	30.211024	295.4471593	303.1642771	1355.980588	1158.761315	697.65072	543.3798225	533.3192396	849.2147082	239.611563	382.8136806	428.3763643	718.465281	1404.265326	920.3615076	311.0419907	1044.447517	625.8364375	745.0498515	542.2777836	452.6950008	972.6762157	735.6308034	925.2645932	1041.403745	745.4140272	593.1848327	938.5790605	758.7036189	1472.622872	919.4994945	575.8218502	1106.350138	1225.166755	1327.504902	965.5493679	691.8773598	801.8640357	747.9757165	787.9254556	1655.831584	910.9311741	892.3510689	513.6809741
hsa-miR-193a-3p	0	0	0	0	0	0	0	0	0	0	0	28.59893803	0	0	0	0	0	0	0	1.296283814	0	4.254368705	24.75059357	9.332565989	7.230370448	13.02719427	0	75.0643677	7.378505528	7.478662441	7.737861874	0	0	18.60971141	10.68839181	7.445340036	0	0	0	27.77206907	0	0	0	0	6.887460277	35.66406489	0	0	0
hsa-miR-193a-5p	802.1129606	0	1142.266518	1124.622197	0	1344.390568	2442.363183	1541.085075	463.8880959	519.900514	795.6353717	1182.089438	1150.720341	2428.40961	2813.21724	5059.688712	7652.765259	725.698153	811.6482908	559.9946075	311.0419907	778.549473	243.9701366	388.8569162	155.4529646	482.0061879	411.5168605	232.6995399	157.9000183	527.2457021	25.79287291	345.1651909	1021.035572	971.9995419	396.6580962	263.5650373	135.4874942	185.1352045	608.834397	427.6898638	508.1838779	207.5632079	584.4992392	3722.069637	2588.307572	1615.072653	506.0728745	213.641054	663.6608206
hsa-miR-193b-3p	19.90354741	0	9.659759134	0	0	0	0	0	0	0	0	28.59893803	0	0	1.109312792	0	0	0	0	5.185135254	0	8.50873741	10.60739725	4.666282995	21.69111134	26.05438854	14.02898388	37.53218385	10.32990774	11.21799366	10.31714917	1.628137693	16.28770604	0	2.375198181	17.12428208	31.83956113	14.72159457	1.499592111	5.554413815	16.9394626	34.59386799	6.626975501	13.85140216	31.68231727	0	12.65182186	14.53340503	29.99596929
hsa-miR-193b-5p	11.94212845	0	62.78843437	182.751107	0	15.105512	256.0542047	63.1592244	107.0510991	15.42077796	7.838772135	128.6952211	24.02338917	79.48967628	77.65189543	138.5181081	4.462253795	21.69861587	18.96374511	25.92567627	0	36.16213399	12.37529679	1.555427665	3.615185224	6.513597134	9.35265592	0	7.378505528	48.61130587	20.63429833	14.11052667	28.50348557	40.08245534	20.18918454	17.12428208	8.12924965	3.568871411	5.998368444	16.66324144	46.58352214	0	26.50790201	25.72403258	68.87460277	0	7.591093117	17.44008604	110.6101368
hsa-miR-194-3p	0	0	0	0	0	0	0	0	0	0	0	0	0	0	0	0	0	0	3.792749022	0	0	0	0	0	0	0	0	0	0	0	0	0	0	0	0	0	6.774374708	0	0	0	0	0	0	0	0	0	0	0	0
hsa-miR-194-5p	0	0	4.829879567	14.05777747	0	241.688192	0	0	66.26972799	18.72523038	0	333.654277	2.402338917	0	9.983815126	0	0	13.26026525	18.96374511	57.0364878	0	44.6708714	67.18018255	45.10740228	14.4607409	26.05438854	107.5555431	7.50643677	66.40654975	37.39331221	15.47572375	43.41700514	50.89908137	18.60971141	105.696319	96.04488647	33.87187354	98.59007274	40.488987	0	16.9394626	34.59386799	53.01580401	27.70280432	30.30482522	71.32812978	0	0	76.86467131
hsa-miR-195-3p	19.90354741	0	16.90457848	0	0	0	0	0	0	0	0	28.59893803	0	0	0	27.70362162	0	21.69861587	14.22280883	24.62939246	0	6.381553057	0	6.221710659	0	6.513597134	0	0	0	3.739331221	0	1.628137693	3.053944882	1.431516262	13.06358999	0	3.387187354	7.137742823	22.49388166	0	0	0	0	3.957543474	0	0	22.77327935	0	7.498992323
hsa-miR-195-5p	15.92283793	0	24.14939783	0	0	0	0	0	0	0	3.919386067	52.43138638	0	0	0	0	0	0	0	36.29594678	0	12.76310611	3.535799082	17.10970431	0	19.5407914	14.02898388	0	4.427103317	20.56632171	0	2.713562821	12.21577953	0	0	22.33602011	0	0	8.997552666	27.77206907	4.234865649	4.941981141	7.952370602	0	0	0	0	17.44008604	0
hsa-miR-196a-5p	9.951773705	0	43.4689161	0	0	0	0	0	0	5.507420699	23.5163164	0	0	17.22276319	0	0	0	0	33.18655395	15.55540576	0	4.254368705	0	0	3.615185224	9.770395701	0	22.51931031	0	9.348328052	0	1.085425128	5.089908137	0	3.562797271	0	0	0	0	72.20737959	0	64.24575484	23.85711181	0	0	0	0	0	1.874748081
hsa-miR-196b-3p	0	0	14.4896387	0	0	0	0	0	0	0	0	0	0	0	0	0	0	0	0.948187256	0	0	0	0	0	0	0	0	0	0	0	0	0	2.035963255	0	0	0	6.774374708	0	0	0	0	0	0	0	0	0	0	0	0
hsa-miR-196b-5p	0	0	0	0	0	0	0	0	0	1.10148414	7.838772135	33.3654277	0	0	0	0	0	1.205478659	0	11.66655432	0	2.127184352	28.28639265	3.11085533	14.4607409	0	28.05796776	0	8.854206634	35.5236466	0	3.256275385	11.1977979	14.31516262	9.500792722	11.16801005	8.12924965	7.137742823	16.49551322	33.32648289	0	0	11.9285559	0	5.509968221	0	0	23.25344805	16.87273273
hsa-miR-197-3p	73.64312541	0	43.4689161	0	0	0	137.875341	0	35.68369969	91.4231836	27.43570247	119.1622418	81.67952318	14.57310732	26.623507	0	0	80.76707018	29.39380492	129.6283814	0	136.1397986	38.8937899	59.10625126	227.7566691	354.9910438	98.20288716	180.1544825	151.9972139	52.35063709	20.63429833	1.628137693	25.44954069	30.0618415	110.4467154	100.5120905	91.45405856	16.05992135	256.430251	266.6118631	97.40190992	29.65188685	25.18250691	47.49052168	208.0013004	157.9408588	93.62348178	139.5206883	26.24647313
hsa-miR-197-5p	0	0	4.829879567	0	0	0	0	0	0	0	0	0	7.207016752	1.324827938	0	0	0	10.84930793	0	0	0	0	0	0	0	0	0	0	0	5.608996831	0	2.713562821	0	0	3.562797271	0	0	0	7.497960555	0	0	0	0	0	0	0	0	0	16.87273273
hsa-miR-1972	15.92283793	2629.848784	19.31951827	112.4622197	2574.002574	120.844096	78.78590914	101.054759	40.78137107	8.811873118	31.35508854	38.13191737	19.21871134	10.5986235	8.874502335	20.14808845	35.69803036	9.643829275	7.585498045	10.37027051	2488.335925	17.01747482	14.14319633	12.44342132	28.92148179	26.05438854	37.41062368	60.05149416	11.80560884	14.95732488	20.63429833	4.341700514	8.14385302	11.4521301	9.500792722	5.956272029	5.419499767	3.568871411	11.99673689	44.43531052	33.87892519	39.53584913	10.6031608	15.83017389	11.01993644	40.7589313	20.24291498	11.62672403	14.99798465
hsa-miR-1973	0	0	0	0	0	0	0	0	0	0	0	0	0	0	0	0	0	0	0	0	0	0	0	0	10.84555567	0	0	0	0	0	0	0	1.017981627	0	0	2.233602011	1.354874942	0	0	0	0	0	0	0	0	0	0	0	0
hsa-miR-1976	7.961418964	0	0	0	0	0	0	0	0	2.202968279	0	0	7.207016752	0	0	5.037022113	0	12.05478659	0	1.296283814	0	0	7.071598164	0	0	3.256798567	0	0	0	0	0	0	0	0	0	0	4.742062296	5.799416043	14.99592111	0	0	0	0	0	0	0	0	0	0
hsa-miR-199a-3p	1781.367493	0	1581.785558	14.05777747	321.7503218	679.7480401	512.1084094	126.3184488	611.720566	1923.191308	540.8752773	490.9484361	1345.309794	465.0146062	509.1745714	141.0366192	745.1963838	3595.942841	493.0573729	3870.703467	311.0419907	4282.022101	949.3620535	4191.877557	6821.854518	5868.751018	935.265592	4023.450108	4621.895863	1372.334558	611.291088	549.225115	1191.038504	3991.067339	1075.964776	3727.881756	5072.651782	935.9365276	3575.027592	4732.36057	1261.989963	454.662265	1973.513304	1458.35477	3976.819564	560.4353054	4749.493927	5045.998227	2630.271557
hsa-miR-199a-5p	292.5821469	0	24.14939783	0	0	0	226.5094888	0	0	71.59646908	78.38772135	19.06595868	21.62105025	0	25.51419421	35.25915479	290.0464967	108.4930793	18.01555786	160.7391929	0	63.81553057	7.071598164	132.2113515	263.9085214	159.5831298	37.41062368	112.5965515	151.9972139	37.39331221	0	20.08036488	48.86311812	153.17224	89.06993177	259.0978333	290.620675	48.17976405	143.9608427	133.3059316	67.75785038	0	75.54752072	1.978771737	163.9215546	0	154.3522267	248.521226	22.49697697
hsa-miR-199b-3p	1781.367493	0	1581.785558	14.05777747	321.7503218	679.7480401	512.1084094	126.3184488	611.720566	1923.191308	540.8752773	490.9484361	1345.309794	465.0146062	509.1745714	141.0366192	745.1963838	3595.942841	493.0573729	3870.703467	311.0419907	4282.022101	949.3620535	4191.877557	6821.854518	5868.751018	935.265592	4023.450108	4621.895863	1372.334558	611.291088	549.225115	1191.038504	3991.067339	1075.964776	3727.881756	5072.651782	935.9365276	3575.027592	4732.36057	1261.989963	454.662265	1973.513304	1458.35477	3976.819564	560.4353054	4749.493927	5045.998227	2630.271557
hsa-miR-199b-5p	13.93248319	0	38.63903654	0	0	0	0	0	0	29.74007177	0	33.3654277	38.43742267	71.54070865	9.983815126	45.33319901	0	0	0	59.62905542	0	42.54368705	10.60739725	20.22055964	28.92148179	9.770395701	0	37.53218385	11.80560884	33.65398099	7.737861874	44.50243027	44.79119161	41.5139716	79.56913905	24.56962212	27.09749883	5.353307117	26.992658	0	0	0	58.31738441	124.6626194	30.30482522	0	55.66801619	0	0
hsa-miR-19a-3p	895.6596334	0	354.9961482	224.9244394	0	60.42204801	462.8672162	101.054759	173.320827	330.4452419	337.0672018	324.1212976	653.4361855	136.4572776	481.4417516	234.2215282	379.2915726	729.3145889	642.8709593	736.2892061	0	493.5067698	502.0834696	659.5013299	1229.162976	781.6316561	617.2752908	435.3733326	944.4487076	944.1811332	77.37861874	310.4315867	318.6282494	516.7773706	656.7422969	728.8987895	882.023587	573.2499704	875.7617928	383.2545532	127.0459695	133.4334908	262.4282299	344.3062822	819.6077729	188.5100573	728.7449393	917.0578575	425.5678143
hsa-miR-19b-1-5p	9.951773705	1643.65549	12.07469892	70.28888733	1608.751609	75.52756001	49.24119321	63.1592244	25.48835692	5.507420699	19.59693034	23.83244836	12.01169459	6.62413969	5.546563959	12.59255528	22.31126898	6.027393297	4.740936278	6.481419068	1555.209953	10.63592176	8.839497704	7.777138324	18.07592612	16.28399284	23.3816398	37.53218385	7.378505528	9.348328052	12.89643646	2.713562821	5.089908137	7.15758131	5.937995451	3.722670018	3.387187354	2.230544632	7.497960555	27.77206907	21.17432824	24.70990571	6.626975501	9.893858684	6.887460277	25.47433206	12.65182186	7.266702516	9.373740404
hsa-miR-19b-3p	1150.42504	0	301.8674729	492.0222113	0	317.215752	699.2249436	202.1095181	158.0278129	536.422776	658.4568593	519.5473741	756.7367589	207.9979863	696.6484333	579.2575429	647.0268003	916.1637812	690.2803221	1108.322661	0	780.6766573	661.1944283	1124.574202	1550.914461	1543.722521	720.1545059	322.7767811	1360.596419	974.095783	69.64075687	393.4666091	488.6311812	657.0659643	819.4433723	877.8055903	1119.126702	639.7202005	1315.142281	1116.437177	571.7068626	34.59386799	463.8882851	494.6929342	938.0720897	320.976584	943.8259109	1697.501708	680.5335533
hsa-miR-200a-3p	87.5756086	0	50.71373545	0	0	0	0	0	0	38.55194489	90.14587955	81.03032441	52.85145618	0	0	0	4.462253795	38.5753171	30.34199218	232.0348026	0	140.3941673	63.64438347	152.4319112	21.69111134	130.2719427	74.82124736	0	22.13551658	89.74394929	0	7.597975899	10.17981627	21.47274393	11.8759909	72.21979835	51.48524778	33.01206055	143.9608427	88.87062104	169.394626	84.0136794	41.08724811	23.74526084	39.9472696	0	68.31983806	43.60021509	131.2323657
hsa-miR-200a-5p	7.961418964	0	0	224.9244394	0	0	0	0	0	0	0	0	0	0	9.983815126	0	0	0	10.43005981	6.481419068	0	4.254368705	1.767899541	0	7.230370448	0	14.02898388	0	0	0	0	1.085425128	5.089908137	8.589097572	0	0	2.032312412	0	0	27.77206907	0	0	7.952370602	0	0	0	12.65182186	0	1.874748081
hsa-miR-200b-3p	435.8876883	0	120.7469892	126.5199972	0	0	0	0	0	35.24749247	239.0825501	38.13191737	62.46081185	0	8.874502335	0	205.2636746	80.76707018	131.7980285	248.8864922	0	95.72329586	42.42958898	55.99539593	57.84296358	78.16316561	46.7632796	22.51931031	42.79533206	72.9169588	54.16503312	3.256275385	15.26972441	77.30187815	34.44037362	99.02302248	90.09918362	48.62587298	439.3804885	33.32648289	190.5689542	69.18773598	25.18250691	0	42.70225371	0	207.4898785	94.4671327	159.3535869
hsa-miR-200b-5p	0	0	0	0	0	0	0	0	0	9.913357258	7.838772135	0	0	0	0	0	0	1.205478659	0	1.296283814	0	4.254368705	8.839497704	3.11085533	0	6.513597134	0	0	0	0	0	0.542712564	0	0	0	0	2.032312412	0	0	0	0	0	7.952370602	0	0	0	0	0	0
hsa-miR-200c-3p	559.2896822	0	62.78843437	0	0	15.105512	0	0	81.56274214	81.50982634	152.8560566	95.32979342	50.44911726	112.6103747	11.09312792	40.2961769	0	80.76707018	57.83942259	222.9608159	0	59.56116187	17.67899541	49.77368527	86.76444538	61.87917277	14.02898388	15.01287354	64.93084865	29.91464976	38.68930937	22.7939277	18.32366929	91.61704077	45.12876543	110.1910325	69.7760595	46.39532835	646.3241998	194.4044835	46.58352214	232.2731136	27.83329711	47.49052168	77.1395551	142.6562596	197.3684211	90.1071112	178.1010677
hsa-miR-202-3p	3.980709482	657.4621959	4.829879567	28.11555493	643.5006435	30.211024	19.69647729	25.26368976	10.19534277	2.202968279	7.838772135	9.532979342	4.804677834	2.649655876	2.218625584	5.037022113	8.92450759	2.410957319	1.896374511	2.592567627	622.0839813	4.254368705	3.535799082	3.11085533	7.230370448	6.513597134	9.35265592	15.01287354	2.951402211	3.739331221	5.158574583	1.085425128	2.035963255	2.863032524	2.375198181	1.489068007	1.354874942	0.892217853	2.999184222	11.10882763	8.469731298	9.883962283	2.650790201	3.957543474	2.754984111	10.18973283	5.060728745	2.906681006	3.749496161
hsa-miR-202-5p	0	0	0	0	0	0	0	0	0	0	0	0	0	0	0	0	0	0	0	10.37027051	0	0	0	1.555427665	0	0	0	0	4.427103317	7.478662441	0	0	0	0	0	0	0	0	0	0	0	0	0	0	0	0	0	0	0
hsa-miR-203a-3p	133.3537676	0	388.8053051	140.5777747	321.7503218	483.376384	413.626023	0	1988.09184	351.3734406	560.4722076	1291.718701	482.8701224	549.8035943	110.9312792	1395.255125	428.3763643	255.5614758	1872.66983	3909.591982	0	1854.904755	2779.138078	2700.222426	2335.409655	2621.722846	1505.777603	9735.84849	2088.117064	3744.940217	5132.78171	1119.61602	2590.763242	4798.44251	4005.771732	3424.856417	2495.679643	3788.803112	464.8735544	4898.992985	6394.64713	5129.776425	1538.783711	1432.630737	1365.094627	2476.105077	2011.639676	3137.762146	2562.780626
hsa-miR-203a-5p	0	0	0	0	0	0	0	0	0	0	0	0	0	0	0	0	0	0	16.11918335	15.55540576	0	0	0	3.11085533	0	0	0	0	0	1.86966561	0	0	8.14385302	2.863032524	2.375198181	0	0	0	0	0	0	0	14.5793461	0	0	0	0	5.813362013	0
hsa-miR-203b-3p	0	0	0	0	0	0	0	0	0	0	0	0	0	0	0	0	0	0	16.11918335	15.55540576	0	0	0	3.11085533	0	0	0	0	0	1.86966561	0	0	8.14385302	2.863032524	2.375198181	0	0	0	0	0	0	0	9.277765702	0	0	0	0	5.813362013	0
hsa-miR-203b-5p	119.4212845	0	301.8674729	140.5777747	643.5006435	483.376384	413.626023	0	1804.57567	324.9378212	489.9232584	1277.419232	329.1204317	425.2697681	90.96364893	1372.588526	397.1405878	218.1916374	1798.711224	3789.037587	0	1850.650387	2791.513375	2717.33213	2331.794469	2624.979645	1529.159243	9863.457915	2116.155385	3735.591889	5166.312445	1125.585858	2600.943058	4818.483738	3968.95616	3464.316719	2334.449524	3832.967896	406.3894621	4782.350295	6174.434116	5040.820764	1532.156736	1402.949161	1363.717135	2593.287004	1993.927126	3136.308806	2394.053299
hsa-miR-204-3p	77.6238349	0	120.7469892	56.23110986	0	226.58268	324.9918752	0	0	16.5222621	74.46833528	0	141.7379961	67.56622484	33.27938375	47.85171007	165.1033904	44.6027104	14.22280883	18.14797339	0	97.85048021	7.071598164	4.666282995	57.84296358	61.87917277	4.67632796	75.0643677	2.951402211	65.43829636	30.9514475	9.768826156	57.00697114	60.12368301	7.125594542	36.48216618	3.387187354	15.61381242	25.49306589	44.43531052	50.81838779	49.41981141	0	35.61789126	33.05980933	50.94866413	98.68421053	36.33351258	59.99193858
hsa-miR-204-5p	23.88425689	0	0	0	0	0	0	0	0	34.14600833	3.919386067	0	0	0	0	0	0	19.28765855	0	19.4442572	0	2.127184352	0	0	7.230370448	0	0	0	4.427103317	7.478662441	12.89643646	0	0	20.04122767	0	37.97123418	4.742062296	8.476069602	47.98694755	22.21765526	0	0	0	0	0	0	5.060728745	20.34676704	39.3697097
hsa-miR-205-5p	206.9968931	0	173.8756644	0	0	15.105512	157.5718183	0	142.7347987	73.79943736	246.9213222	90.56330375	269.0619587	174.8772878	65.44945472	241.7770614	4.462253795	75.94515554	16.11918335	182.7760177	0	102.1048489	63.64438347	62.21710659	43.38222269	48.85197851	51.43960756	210.1802295	47.22243538	39.26297782	33.53073479	9.226113592	43.77320998	38.65093907	26.12717999	12.65707806	23.03287401	14.72159457	100.4726714	255.5030355	237.1524763	301.4608496	55.66659421	57.38438037	154.2791102	101.8973283	131.5789474	34.88017208	284.9617083
hsa-miR-206	847.8911196	0	345.336389	0	321.7503218	0	167.4200569	101.054759	270.1765833	51.76975457	486.0038724	395.6186427	362.7531765	145.7310732	80.9798338	128.4440639	165.1033904	59.06845431	198.1711364	955.3611706	0	189.3194074	155.5751596	522.6236954	3.615185224	211.6919069	51.43960756	30.02574708	10.32990774	258.0138542	61.90289499	40.16072975	33.59339371	64.41823179	425.1604743	256.8642312	7.451812179	87.8834585	617.8319497	105.5338625	207.5084168	227.3311325	298.2138976	39.57543474	70.25209482	346.4509161	903.340081	46.5068961	309.3334333
hsa-miR-208a-3p	0	0	14.4896387	0	0	15.105512	0	0	0	0	0	0	0	0	11.09312792	0	0	0	0	0	0	19.14465917	0	4.666282995	0	0	0	0	0	39.26297782	0	0	0	0	9.500792722	0	0	0	0	0	0	0	5.301580401	0	0	0	0	0	33.74546545
hsa-miR-208b-3p	9.951773705	0	120.7469892	0	0	0	9.848238643	0	56.07438522	0	50.95201888	0	4.804677834	9.273795566	0	0	0	0	13.27462158	16.85168958	0	48.92524011	0	10.88799365	3.615185224	9.770395701	28.05796776	0	4.427103317	31.78431538	36.11002208	7.055263335	0	22.90426019	15.43878817	11.16801005	0	16.9521392	14.99592111	116.6426901	0	0	0	0	34.43730138	219.0792557	0	0	37.49496161
hsa-miR-20a-3p	7.961418964	1314.924392	9.659759134	56.23110986	1287.001287	60.42204801	39.39295457	50.52737952	20.39068553	4.405936559	15.67754427	19.06595868	9.609355669	5.299311752	4.437251167	10.07404423	17.84901518	4.821914638	3.792749022	5.185135254	1244.167963	8.50873741	7.071598164	6.221710659	14.4607409	13.02719427	18.70531184	30.02574708	5.902804422	7.478662441	10.31714917	2.170850257	4.07192651	5.726065048	4.750396361	2.978136014	2.709749883	1.784435706	5.998368444	22.21765526	16.9394626	19.76792457	5.301580401	7.915086947	5.509968221	20.37946565	10.12145749	5.813362013	7.498992323
hsa-miR-20a-5p	8829.213631	657.4621959	2796.500269	28.11555493	1287.001287	1299.074032	1752.986478	138.9502937	2028.873211	7652.010319	5765.416905	2173.51929	5325.985379	2824.533164	2074.414921	415.5543243	1222.65754	11814.89634	6813.673619	8460.844451	1244.167963	4454.324034	4773.32876	7554.712168	11015.46938	9793.193291	1791.033609	5171.934934	10347.61615	5881.96801	3520.727153	4888.212066	3673.895694	9608.337151	5079.361309	9398.252728	12211.48785	5831.535886	12992.46605	8576.01493	5852.584327	3894.281139	5000.715713	3043.350931	8160.262936	2063.420897	12168.52227	12721.08942	3897.60126
hsa-miR-20b-3p	0	0	0	0	0	0	0	0	0	5.507420699	0	0	0	0	0	0	0	0	0	0	0	0	0	7.777138324	0	0	4.67632796	0	11.80560884	3.739331221	0	8.140688463	0	7.15758131	0	0	3.387187354	3.122762485	0	0	0	0	0	0	4.132476166	0	0	0	0
hsa-miR-20b-5p	103.4984465	0	62.78843437	0	0	0	9.848238643	0	56.07438522	64.98756424	58.79079101	219.2585249	108.1052513	43.71932195	65.44945472	2.518511056	0	144.6574391	54.99486083	138.7023681	0	80.83300539	152.0393605	87.10394923	112.0707419	172.6103241	93.5265592	97.583678	200.6953504	123.3979303	98.01291707	106.3716626	73.29467718	85.89097572	134.1986972	166.0310828	140.9069939	118.6649744	236.9355535	72.20737959	0	108.7235851	149.7696463	9.893858684	52.3446981	0	70.85020243	132.2539858	46.86870202
hsa-miR-21-3p	123.4019939	0	106.2573505	70.28888733	0	0	0	0	193.7115126	90.32169946	35.27447461	85.79681408	96.09355669	0	23.29556863	15.11106634	0	214.5752014	66.37310789	33.70337915	0	91.46892715	45.96538806	71.54967258	50.61259314	61.87917277	18.70531184	45.03862062	73.78505528	80.39562124	0	17.90951462	44.79119161	51.53458543	28.50237817	110.1910325	144.9716188	36.58093197	32.99102644	61.09855196	4.234865649	0	60.96817461	5.93631521	30.30482522	0	144.2307692	170.0408389	140.6061061
hsa-miR-21-5p	32906.53493	1643.65549	35048.02108	10191.88866	6435.006435	16933.27895	28599.28502	3031.642771	52108.39688	42211.0752	36258.24051	24981.17237	40791.71481	28055.88124	23173.54422	11305.59613	24921.68745	54047.63569	27712.66892	56944.45165	4354.587869	68699.54585	68907.4204	66852.28103	82878.12126	96466.37355	39440.15002	113992.7488	73938.52819	73739.61167	46961.08371	41858.33465	59624.2019	113079.7641	48736.69147	81367.14312	163382.3369	61371.65112	28325.79538	41508.13444	42276.66377	26849.78354	42089.2468	30910.3933	41629.1874	18066.3963	55711.03239	49032.8019	54879.50057
hsa-miR-210-3p	111.4598655	0	50.71373545	0	0	0	0	0	0	51.76975457	0	9.532979342	19.21871134	0	42.15388609	60.44426535	133.8676139	12.05478659	77.75135496	19.4442572	0	38.28931834	10.60739725	21.77598731	21.69111134	68.39276991	23.3816398	0	30.98972322	3.739331221	10.31714917	5.969838207	5.089908137	24.33577645	24.9395809	24.56962212	23.03287401	47.2875462	50.98613177	55.54413815	0	0	10.6031608	9.893858684	0	76.42299619	45.5465587	62.49364164	11.24848848
hsa-miR-210-5p	0	0	0	0	0	0	0	0	5.097671384	0	0	0	0	0	0	0	0	0	0	1.296283814	0	0	0	0	0	0	0	0	0	0	0	0	0	1.431516262	0	0	0	0	0	5.554413815	0	4.941981141	0	0	0	5.094866413	0	0	0
hsa-miR-211-3p	0	0	0	0	0	0	0	0	0	0	0	0	0	0	0	0	0	0	0	12.96283814	0	0	0	0	0	0	0	0	0	0	0	1.085425128	0	0	0	0	0	0	0	0	0	0	0	0	0	0	0	0	0
hsa-miR-211-5p	5.971064223	0	0	0	0	0	0	0	0	0	0	147.7611798	0	0	0	0	0	0	0	3.888851441	0	8.50873741	0	0	0	0	14.02898388	0	1.475701106	0	0	0	0	0	0	0	0	0	0	0	0	0	0	0	0	0	0	0	0
hsa-miR-2110	201.0258288	0	140.0665074	435.7911014	0	483.376384	98.48238643	543.1693299	101.9534277	92.52466774	43.11324674	266.9234216	187.3824355	206.6731583	242.9395014	249.3325946	343.5935422	186.8491922	137.4871521	101.1101375	0	97.85048021	54.80488577	87.10394923	28.92148179	81.41996418	79.49757532	37.53218385	38.36822875	89.74394929	208.9222706	91.17571079	102.8161444	45.80852038	65.31794997	89.34408043	69.7760595	43.27256586	136.4628821	38.8808967	160.9248947	64.24575484	282.3091564	162.2592824	228.6636812	56.04353054	27.8340081	81.38706818	93.73740404
hsa-miR-2113	1.990354741	328.731098	2.414939783	14.05777747	321.7503218	15.105512	9.848238643	12.63184488	5.097671384	1.10148414	3.919386067	4.766489671	2.402338917	1.324827938	1.109312792	2.518511056	4.462253795	1.205478659	0.948187256	1.296283814	311.0419907	2.127184352	1.767899541	1.555427665	3.615185224	3.256798567	4.67632796	7.50643677	1.475701106	1.86966561	2.579287291	0.542712564	1.017981627	1.431516262	1.18759909	0.744534004	0.677437471	0.446108926	1.499592111	5.554413815	4.234865649	4.941981141	1.3253951	1.978771737	1.377492055	5.094866413	2.530364372	1.453340503	1.874748081
hsa-miR-2115-3p	0	0	9.659759134	0	0	0	0	0	0	7.710388978	0	0	24.02338917	94.0627836	78.76120822	0	0	0	0	14.25912195	0	2.127184352	0	0	0	0	0	0	0	9.348328052	0	36.90445437	61.07889765	28.63032524	0	6.700806033	0	0.446108926	0	0	0	0	0	93.00227163	81.27203126	0	0	0	11.24848848
hsa-miR-2115-5p	7.961418964	0	14.4896387	0	0	0	0	0	0	0	0	0	14.4140335	1.324827938	2.218625584	0	0	0	0	5.185135254	0	8.50873741	0	6.221710659	0	0	0	22.51931031	1.475701106	0	0	1.085425128	5.089908137	1.431516262	0	2.233602011	0	0	0	0	0	0	0	11.87263042	37.19228549	193.6049237	0	24.70678855	9.373740404
hsa-miR-2116-5p	1.990354741	328.731098	2.414939783	14.05777747	321.7503218	15.105512	9.848238643	12.63184488	5.097671384	1.10148414	3.919386067	4.766489671	2.402338917	1.324827938	1.109312792	2.518511056	4.462253795	1.205478659	0.948187256	1.296283814	311.0419907	2.127184352	1.767899541	1.555427665	3.615185224	3.256798567	4.67632796	7.50643677	1.475701106	1.86966561	2.579287291	0.542712564	1.017981627	1.431516262	1.18759909	0.744534004	0.677437471	0.446108926	1.499592111	5.554413815	4.234865649	4.941981141	1.3253951	1.978771737	1.377492055	5.094866413	2.530364372	1.453340503	1.874748081
hsa-miR-212-3p	0	0	0	0	0	0	0	0	0	0	0	0	0	0	0	0	0	0	0	0	0	0	0	0	0	0	0	0	0	0	0	0	0	0	0	0	0	0	0	5.554413815	0	0	0	0	0	0	0	0	1.874748081
hsa-miR-212-5p	0	0	0	0	0	0	0	0	0	0	0	0	0	0	0	25.18511056	0	0	0	0	0	0	0	1.555427665	0	0	0	0	4.427103317	0	0	1.628137693	0	0	0	5.956272029	0	0	0	0	0	0	0	3.957543474	12.3974285	0	0	0	1.874748081
hsa-miR-214-3p	1.990354741	0	36.22409675	0	0	0	98.48238643	12.63184488	0	0	19.59693034	0	16.81637242	0	0	0	0	0	0	18.14797339	0	25.52621223	5.303698623	27.99769797	0	19.5407914	0	0	1.475701106	9.348328052	0	0	3.053944882	0	23.75198181	0.744534004	0	7.137742823	10.49714478	11.10882763	0	0	0	0	1.377492055	0	2.530364372	0	29.99596929
hsa-miR-214-5p	73.64312541	0	26.56433762	0	0	0	0	0	96.85575629	33.04452419	47.03263281	52.43138638	31.23040592	0	13.3117535	0	71.39606072	133.8081312	18.96374511	3.888851441	0	23.39902788	0	1.555427665	83.14926015	55.36557564	9.35265592	15.01287354	22.13551658	18.6966561	0	9.768826156	37.66532022	57.26065048	15.43878817	36.48216618	56.22731008	17.84435706	34.49061855	88.87062104	131.2808351	0	3.976185301	0	66.11961866	0	45.5465587	110.4538782	9.373740404
hsa-miR-215-5p	81.60454438	0	91.76771177	0	0	15.105512	0	138.9502937	112.1487704	13.21780968	109.7428099	181.1266075	45.64443943	91.41312772	27.7328198	0	4.462253795	28.93148783	137.4871521	84.25844788	0	185.0650387	68.94808209	77.77138324	126.5314828	32.56798567	74.82124736	112.5965515	56.07664201	114.0496022	41.26859666	52.10040617	63.1148609	41.5139716	65.31794997	88.59954643	65.71143467	109.296687	59.98368444	116.6426901	0	88.95566055	90.12686682	65.29946731	33.05980933	5.094866413	40.48582996	62.49364164	88.11315979
hsa-miR-216a-5p	23.88425689	3944.773176	28.9792774	168.6933296	3861.003861	181.266144	118.1788637	151.5821386	61.1720566	13.21780968	47.03263281	57.19787605	28.82806701	15.89793526	13.3117535	30.22213268	53.54704554	14.46574391	11.37824707	15.55540576	3732.503888	25.52621223	21.21479449	18.66513198	43.38222269	39.0815828	56.11593552	90.07724123	17.70841327	22.43598732	30.9514475	6.512550771	12.21577953	17.17819514	14.25118908	8.934408043	8.12924965	5.353307117	17.99510533	66.65296578	50.81838779	59.3037737	15.9047412	23.74526084	16.52990466	61.13839695	30.36437247	17.44008604	22.49697697
hsa-miR-216b-5p	0	0	0	0	0	0	0	0	0	0	0	0	0	0	0	0	0	0	0	2.592567627	0	6.381553057	0	4.666282995	7.230370448	0	0	0	1.475701106	0	0	0	0	0	0	0	0	1.784435706	0	0	0	0	0	0	0	0	0	0	0
hsa-miR-217	0	0	0	0	0	0	0	0	0	0	0	0	0	0	0	0	0	0	0	0	0	0	15.91109587	0	0	0	0	0	0	0	0	0	4.07192651	0	0	0	0	4.461089264	0	0	0	0	0	0	0	0	0	0	0
hsa-miR-218-5p	145.2958961	0	41.05397632	0	0	0	118.1788637	0	20.39068553	24.23265107	207.7274616	0	36.03508376	45.04414989	79.87052101	98.22193119	731.8096224	14.46574391	18.96374511	119.2581108	0	36.16213399	19.44689495	180.4296091	0	35.82478424	0	30.02574708	4.427103317	104.7012742	0	22.7939277	11.1977979	20.04122767	54.62955815	26.05869013	4.064624825	7.583851749	115.4685925	83.31620722	55.05325344	9.883962283	39.76185301	0	2.754984111	142.6562596	43.01619433	8.720043019	65.61618283
hsa-miR-219a-1-3p	0	0	0	0	0	0	0	0	61.1720566	0	19.59693034	0	2.402338917	0	0	17.62957739	0	0	0	5.185135254	0	6.381553057	8.839497704	6.221710659	0	3.256798567	4.67632796	0	5.902804422	5.608996831	0	1.628137693	0	0	5.937995451	0	14.22618689	2.676653558	0	27.77206907	4.234865649	0	0	5.93631521	0	0	0	11.62672403	0
hsa-miR-219a-2-3p	0	0	0	0	0	0	0	0	10.19534277	2.202968279	27.43570247	0	0	0	6.655876751	0	0	0	0	0	0	0	0	0	0	0	0	0	0	16.82699049	0	0	0	0	0	0	0	0	0	0	42.34865649	0	38.43645791	0	0	0	12.65182186	2.906681006	0
hsa-miR-219a-5p	0	0	28.9792774	0	0	0	0	0	0	0	0	4.766489671	0	0	0	0	0	0	0	0	0	2.127184352	8.839497704	0	0	0	18.70531184	0	1.475701106	9.348328052	0	0.542712564	0	0	0	0	0.677437471	5.799416043	0	0	4.234865649	0	0	0	0	0	0	0	0
hsa-miR-219b-3p	0	0	28.9792774	0	0	0	0	0	0	0	0	4.766489671	0	0	0	0	0	0	0	0	0	2.127184352	8.839497704	0	0	0	18.70531184	0	1.475701106	9.348328052	0	0.542712564	0	0	0	0	5.419499767	5.799416043	0	0	4.234865649	0	0	0	0	0	0	0	0
hsa-miR-219b-5p	0	0	0	0	0	0	0	0	0	2.202968279	27.43570247	0	0	0	6.655876751	0	0	0	0	6.481419068	0	0	3.535799082	0	7.230370448	0	0	0	1.475701106	16.82699049	0	0	0	0	0	13.40161207	0	0	0	0	42.34865649	0	0	0	0	0	0	0	0
hsa-miR-22-3p	76465.44844	2958.579882	60619.81844	74942.01167	2574.002574	171749.6715	165499.6504	80957.49384	59143.18339	40130.37166	36019.15796	26430.18523	40556.2856	15443.51927	49144.7753	39409.66101	100788.9265	53543.74562	22448.33328	35162.99473	3421.461897	48446.62363	25420.6275	26103.18707	71464.98151	65705.91109	32897.9672	49737.65003	33733.05157	35138.49548	5148.257434	15849.92044	24054.90586	37134.96335	21332.84246	41578.50143	45393.05261	20507.18124	32271.22223	50123.03027	25515.06553	5154.48633	18937.24519	21010.5983	43291.82031	15355.92737	40561.74089	60832.47344	53912.13056
hsa-miR-22-5p	1677.869047	328.731098	2402.865085	435.7911014	321.7503218	2190.29924	1043.913296	404.2190362	1824.966355	1533.265923	1426.656529	510.0143948	2005.952996	1205.593424	1598.519733	1601.773032	1066.478657	1811.834425	855.2649046	1205.543947	0	2299.486285	758.428903	1025.026831	1861.82039	2035.499104	869.7970006	2574.707812	968.0599253	1265.763618	417.8445412	1411.052667	1463.85758	1573.236372	667.4306887	999.9091669	1362.326754	651.3190326	1258.157781	1832.956559	1173.057785	207.5632079	701.134008	1393.055303	1586.870848	422.8739122	1548.582996	1762.90203	1897.245058
hsa-miR-221-3p	3270.152839	657.4621959	3747.986544	632.5999859	321.7503218	2794.51972	2718.113865	328.4279669	3287.998042	1859.305228	2218.372514	767.404837	3303.216011	1568.596279	2336.21274	1352.440437	2066.023507	3237.915679	1010.767614	3476.633188	311.0419907	5528.552132	1911.099404	2767.105816	6988.153038	7021.65771	1823.767904	3205.248501	2619.369462	2959.680661	1560.468811	1906.006526	2907.355528	3507.214842	1631.76115	4783.630973	5353.788332	1270.518222	3222.623446	4682.370846	2282.592585	1195.959436	2104.727419	2528.87028	4030.541754	1543.744523	3448.88664	4240.847588	4236.930662
hsa-miR-221-5p	79.61418964	0	31.39421719	0	0	0	0	0	117.2464418	93.62615188	35.27447461	4.766489671	103.3005734	41.06966608	37.71663492	0	44.62253795	50.6301037	22.75649413	81.66588025	0	48.92524011	26.51849311	74.66052791	162.6833351	78.16316561	0	60.05149416	64.93084865	22.43598732	20.63429833	89.00486053	46.82715486	67.28126432	33.25277453	71.47526435	172.7465551	28.55097129	13.496329	94.42503485	122.8111038	49.41981141	15.9047412	197.8771737	48.21222194	0	50.60728745	98.82715421	76.86467131
hsa-miR-222-3p	374.1866913	0	345.336389	238.9822169	0	347.426776	472.7154548	88.42291417	677.990294	389.9253855	344.9059739	362.253215	511.6981894	235.819373	356.0894062	317.3323931	13.38676139	167.5615337	129.901654	715.5486651	0	644.5368588	551.5846568	544.3996827	690.5003778	739.2932747	701.449194	690.5921828	525.3495936	603.9019921	288.8801766	627.9184368	580.2495277	574.0380211	488.1032261	568.0794448	373.2680464	373.3931714	524.8572388	672.0840716	660.6390412	365.7066045	402.9201105	965.6406076	808.5878365	280.2176527	559.2105263	447.628875	543.6769434
hsa-miR-222-5p	0	0	0	0	0	0	0	0	0	0	0	0	0	0	0	0	0	0	0	0	0	0	0	4.666282995	0	0	9.35265592	0	0	0	0	0	1.017981627	0	0	0	5.419499767	0	0	0	0	0	0	0	0	0	0	11.62672403	0
hsa-miR-223-3p	179.1319267	0	0	0	0	0	0	0	229.3952123	218.0938597	70.54894921	33.3654277	96.09355669	60.94208515	13.3117535	25.18511056	4.462253795	237.4792959	31.29017943	759.6223147	0	382.8931834	95.46657521	612.8384999	911.0266765	804.4292461	84.17390328	405.3475856	895.7505711	14.95732488	41.26859666	70.55263335	103.834126	227.6110857	235.1446199	339.5075056	407.13992	163.2758671	515.8596862	299.938346	110.1065069	29.65188685	295.5631074	162.2592824	384.3202834	152.8459924	374.4939271	643.8298429	123.7333733
hsa-miR-223-5p	429.916624	0	408.1248234	14.05777747	321.7503218	90.63307201	9.848238643	0	50.97671384	506.6827043	141.0978984	414.6846014	912.8887885	1081.059597	817.5635276	994.8118672	446.2253795	436.3832747	120.4197815	639.0679201	311.0419907	572.2125908	199.7726481	353.0820799	549.5081541	690.4412962	116.908199	420.3604591	368.9252764	284.1891728	175.3915358	684.3605435	1572.781614	1066.479615	376.4689116	560.6341047	679.4697832	245.8060185	613.3331734	533.2237262	453.1306244	49.41981141	748.8482317	2754.450258	1793.494656	504.3917748	523.7854251	890.8977284	665.5355687
hsa-miR-224-3p	0	0	7.24481935	0	0	0	0	0	0	0	19.59693034	0	0	0	0	0	0	0	0	1.296283814	0	4.254368705	0	4.666282995	0	0	0	0	0	0	0	0	0	0	0	0	4.742062296	0	0	16.66324144	0	0	0	0	0	0	0	0	0
hsa-miR-224-5p	256.7557616	0	176.2906042	0	0	0	9.848238643	0	158.0278129	576.0762051	254.7600944	14.29946901	105.7029124	88.76347184	21.07694304	15.11106634	151.716629	1731.067355	212.3939453	178.8871663	311.0419907	289.2970719	38.8937899	167.9861878	1464.150016	237.7462954	126.2608549	502.9312636	624.2215677	289.7981696	121.2265027	178.5524336	137.4275197	639.8877691	191.2034535	396.8366239	1834.500671	406.405232	532.3551994	1016.457728	503.9490122	29.65188685	226.6425621	47.49052168	625.3813931	117.1819275	705.9716599	1376.313456	251.2162428
hsa-miR-2276-3p	0	0	0	0	0	0	0	0	0	0	0	0	0	0	0	0	0	0	0	0	0	0	0	0	7.230370448	0	0	0	0	0	0	3.256275385	0	0	0	0	0	0	0	0	0	0	0	0	0	0	0	0	1.874748081
hsa-miR-2276-5p	1.990354741	328.731098	2.414939783	14.05777747	321.7503218	15.105512	9.848238643	12.63184488	5.097671384	1.10148414	3.919386067	4.766489671	2.402338917	1.324827938	1.109312792	2.518511056	4.462253795	1.205478659	0.948187256	1.296283814	311.0419907	2.127184352	1.767899541	1.555427665	3.615185224	3.256798567	4.67632796	7.50643677	1.475701106	1.86966561	2.579287291	0.542712564	1.017981627	1.431516262	1.18759909	0.744534004	0.677437471	0.446108926	1.499592111	5.554413815	4.234865649	4.941981141	1.3253951	1.978771737	1.377492055	5.094866413	2.530364372	1.453340503	1.874748081
hsa-miR-2277-3p	9.951773705	1643.65549	12.07469892	70.28888733	1608.751609	75.52756001	49.24119321	63.1592244	25.48835692	5.507420699	19.59693034	23.83244836	12.01169459	6.62413969	5.546563959	12.59255528	22.31126898	6.027393297	4.740936278	6.481419068	1555.209953	10.63592176	8.839497704	7.777138324	18.07592612	16.28399284	23.3816398	37.53218385	7.378505528	9.348328052	12.89643646	2.713562821	5.089908137	7.15758131	5.937995451	3.722670018	3.387187354	2.230544632	7.497960555	27.77206907	21.17432824	24.70990571	6.626975501	9.893858684	6.887460277	25.47433206	12.65182186	7.266702516	9.373740404
hsa-miR-2277-5p	0	0	2.414939783	0	0	0	0	0	0	0	0	0	0	0	0	0	0	0	0	0	0	0	0	0	0	0	0	0	0	0	0	0	0	0	3.562797271	0	0	0	0	0	0	0	0	0	0	0	0	0	0
hsa-miR-2278	0	0	0	0	0	0	0	0	0	0	0	0	0	0	18.85831746	0	0	0	0	0	0	4.254368705	0	0	0	0	0	0	0	0	0	0	0	0	0	7.445340036	5.419499767	0	0	0	0	0	0	0	0	0	0	0	0
hsa-miR-2355-3p	133.3537676	0	67.61831394	14.05777747	0	181.266144	98.48238643	0	56.07438522	62.78459596	0	52.43138638	52.85145618	109.9607189	74.32395705	20.14808845	66.93380693	195.2875428	0	55.74020398	0	40.4165027	1.767899541	24.88684264	101.2251863	146.5559355	4.67632796	30.02574708	19.18411437	11.21799366	33.53073479	17.90951462	66.16880579	41.5139716	24.9395809	67.75259433	134.8100567	16.9521392	53.98531599	149.969173	4.234865649	0	46.38882851	53.42683689	147.3916499	0	65.78947368	175.8542009	73.11517515
hsa-miR-2355-5p	0	0	0	0	0	0	0	0	0	0	0	0	31.23040592	29.14621464	0	0	0	0	0	0	0	4.254368705	0	6.221710659	0	19.5407914	0	0	1.475701106	11.21799366	0	14.11052667	5.089908137	17.17819514	0	5.211738025	2.709749883	0	7.497960555	38.8808967	0	0	0	0	31.68231727	0	0	0	0
hsa-miR-2392	5.971064223	986.1932939	7.24481935	42.1733324	965.2509653	45.316536	29.54471593	37.89553464	15.29301415	3.304452419	11.7581582	14.29946901	7.207016752	3.974483814	3.327938375	7.555533169	13.38676139	3.616435978	2.844561767	3.888851441	933.125972	6.381553057	5.303698623	4.666282995	10.84555567	9.770395701	14.02898388	22.51931031	4.427103317	5.608996831	7.737861874	1.628137693	3.053944882	4.294548786	3.562797271	2.233602011	2.032312412	1.338326779	4.498776333	16.66324144	12.70459695	14.82594342	3.976185301	5.93631521	4.132476166	15.28459924	7.591093117	4.360021509	5.624244242
hsa-miR-23a-3p	1013.090563	0	751.0462727	182.751107	0	90.63307201	305.2953979	138.9502937	1340.687574	641.0637693	791.7159856	138.2282005	1018.591701	834.6416009	661.1504239	763.10885	468.5366485	566.5749699	399.1868346	1305.3578	0	2208.017358	949.3620535	1528.985395	2968.067069	2947.402703	996.0578555	1891.622066	1272.054353	878.7428368	606.1325135	1061.545776	1928.057202	1806.573523	768.3766114	1065.428159	835.2804015	449.2316889	1318.141466	1749.640352	804.6244733	726.4712278	1198.157171	1674.040889	2392.7037	804.9888932	1338.562753	685.9767175	933.6245442
hsa-miR-23a-5p	61.70099697	0	21.73445805	28.11555493	0	75.52756001	59.08943186	25.26368976	25.48835692	6.608904838	11.7581582	0	24.02338917	51.66828958	78.76120822	55.40724324	53.54704554	49.42462504	14.22280883	9.073986695	0	10.63592176	7.071598164	6.221710659	32.53666702	32.56798567	0	37.53218385	22.13551658	0	12.89643646	3.79898795	18.32366929	14.31516262	4.750396361	6.700806033	5.419499767	0.446108926	10.49714478	16.66324144	63.52298473	0	0	23.74526084	46.83472988	0	48.07692308	49.41357711	24.37172505
hsa-miR-23b-3p	51.74922326	0	135.2366279	14.05777747	0	0	0	126.3184488	356.8369969	40.75491317	172.452987	38.13191737	158.5543685	56.96760133	46.59113726	153.6291744	89.2450759	45.80818906	102.4042236	247.5902084	0	365.8757086	304.078721	402.8557652	260.2933361	426.6406123	210.4347582	495.4248268	209.549557	145.8339176	332.7280606	145.4469672	192.3985276	174.644984	102.1335218	181.6662969	79.93762156	90.56011206	113.9690004	305.4927598	279.5011328	340.9966988	161.6982022	138.5140216	180.4514592	86.61272901	80.97165992	49.41357711	88.11315979
hsa-miR-23b-5p	35.82638534	0	19.31951827	0	0	0	0	0	0	22.02968279	0	0	7.207016752	13.24827938	14.42106629	67.99979852	0	32.5479238	0.948187256	18.14797339	0	25.52621223	7.071598164	6.221710659	28.92148179	39.0815828	0	45.03862062	2.951402211	31.78431538	12.89643646	8.683401028	9.161834647	11.4521301	4.750396361	23.82508812	15.58106183	3.568871411	43.48817122	44.43531052	46.58352214	0	7.952370602	0	13.77492055	0	70.85020243	85.74708969	22.49697697
hsa-miR-23c	0	0	0	0	0	0	0	0	0	0	0	0	0	0	0	0	0	0	0	0	0	0	0	0	0	0	0	0	0	0	2.579287291	0	0	0	1.18759909	0	0	0.446108926	0	0	0	0	0	0	0	0	0	0	0
hsa-miR-24-1-5p	0	0	0	0	0	0	0	0	0	0	0	0	0	0	0	0	0	0	0	0	0	0	7.071598164	0	0	0	0	0	4.427103317	0	0	0	0	0	0	0	6.096937237	0	0	0	0	0	0	0	0	0	12.65182186	0	0
hsa-miR-24-2-5p	31.84567585	0	41.05397632	0	0	75.52756001	0	0	66.26972799	31.94304005	82.30710741	81.03032441	153.7496907	136.4572776	89.85433614	25.18511056	107.0940911	49.42462504	57.83942259	63.51790686	0	57.43397752	10.60739725	48.21825761	83.14926015	58.62237421	60.79226348	82.57080446	60.50374533	33.65398099	20.63429833	44.50243027	110.9599974	167.4874027	86.69473359	99.76755648	105.002808	85.65291387	43.48817122	77.76179341	0	0	63.61896481	102.8961303	70.25209482	61.13839695	17.71255061	0	14.99798465
hsa-miR-24-3p	37743.09695	2958.579882	37660.98592	702.8888733	4182.754183	8579.930817	22375.1982	1174.761574	21461.19653	39552.09249	17441.268	4518.632208	30920.5042	11887.68109	23179.09079	11713.59492	21633.0064	61381.76786	11385.83257	29605.82602	2177.293935	35232.55443	8240.17976	20334.10586	63366.96661	62937.63231	7047.226236	30333.51099	35694.25834	23395.12578	2326.517137	9914.815836	17316.88546	49378.72194	13643.13835	40162.39776	41273.55535	12780.57463	44473.40323	53350.14469	13170.43217	1734.635381	14747.67128	22223.58538	77775.95643	11764.04655	47411.43725	64589.35864	41115.10016
hsa-miR-2467-5p	0	0	0	0	0	0	0	0	0	0	0	0	0	0	0	0	0	0	0	0	0	0	0	3.11085533	0	0	0	0	0	0	0	0	0	0	0	0	0	0	0	5.554413815	0	0	0	0	0	0	0	0	0
hsa-miR-25-3p	7621.068303	328.731098	3318.127262	4020.524355	321.7503218	2356.459872	4727.154548	4951.683193	2028.873211	4402.632107	6102.484107	9256.522941	4244.932867	2253.532322	2820.98243	3243.84224	5185.13891	3146.299301	7751.430815	6578.640354	311.0419907	4754.257028	6283.114968	6702.337808	3297.048924	4719.101124	8174.221274	2559.694938	6205.323149	6828.018809	2566.390855	5664.291033	4654.212001	3293.918919	6799.004792	7332.170868	7436.908555	10780.22221	4989.142953	3682.576359	6564.041756	3232.055666	9023.289843	5022.122668	5256.509683	4172.695592	5275.809717	4983.504585	6906.571929
hsa-miR-25-5p	41.79744956	0	41.05397632	0	321.7503218	0	196.9647729	50.52737952	66.26972799	25.33413521	47.03263281	42.89840704	21.62105025	55.64277339	105.3847152	57.92575429	80.32056831	15.67122257	107.1451599	20.74054102	0	14.89029047	19.44689495	3.11085533	3.615185224	13.02719427	9.35265592	7.50643677	10.32990774	26.17531854	5.158574583	27.67834078	23.41357743	30.0618415	36.8155718	12.65707806	7.451812179	23.19766417	20.99428955	0	76.22758168	24.70990571	10.6031608	27.70280432	15.15241261	96.80246184	30.36437247	11.62672403	26.24647313
hsa-miR-2682-5p	0	0	0	0	0	0	0	0	0	0	0	0	0	0	0	0	0	0	0	0	0	0	0	0	0	0	0	0	0	0	0	0	0	0	0	0	0	0	0	0	0	0	0	0	0	0	2.530364372	0	0
hsa-miR-26a-1-3p	0	0	0	0	0	0	0	0	0	0	0	0	0	0	0	0	0	0	0	0	0	0	0	0	0	0	0	0	0	0	2.579287291	0	0	0	0	0	0	0	7.497960555	0	0	14.82594342	0	0	0	0	0	0	0
hsa-miR-26a-2-3p	0	0	0	0	0	0	0	0	0	0	0	0	0	0	0	0	0	0	0	0	0	0	0	0	0	0	0	0	2.951402211	0	0	0	0	8.589097572	0	2.978136014	5.419499767	0	0	0	0	0	0	0	12.3974285	0	0	0	0
hsa-miR-26a-5p	8037.052444	0	1975.420743	731.0044282	965.2509653	2009.033096	285.5989206	353.6916567	6994.005138	5456.752428	2045.919527	2821.761885	4744.619361	2370.117181	3168.197333	871.4048255	1914.306878	5803.174266	1338.840405	6951.970092	622.0839813	5645.547271	3790.376616	10533.35615	18882.11243	16472.88715	2539.246082	18968.76572	15109.70362	5321.068327	3458.824258	7722.799789	7945.346602	26318.42648	8091.112602	15396.96319	31748.78451	7948.322742	7126.061711	4699.034087	2477.396405	2307.905193	6259.841059	2978.051464	2588.307572	2043.041431	4367.408907	2528.812475	2185.956262
hsa-miR-26b-3p	15.92283793	0	16.90457848	0	0	0	0	0	40.78137107	4.405936559	0	0	2.402338917	0	8.874502335	0	0	7.232871956	10.43005981	11.66655432	0	42.54368705	1.767899541	10.88799365	36.15185224	22.79758997	4.67632796	15.01287354	28.03832101	0	20.63429833	3.256275385	7.125871392	7.15758131	7.125594542	28.29229214	55.54987261	21.41322847	44.98776333	227.7309664	0	0	3.976185301	17.80894563	31.68231727	0	12.65182186	13.08006453	16.87273273
hsa-miR-26b-5p	1725.63756	328.731098	526.4568728	224.9244394	0	226.58268	196.9647729	252.6368976	1539.496758	1645.617305	497.7620306	1372.749025	2015.562352	602.7967118	828.6566555	90.66639803	736.2718762	966.7938848	423.8397033	2370.903095	622.0839813	1589.006711	2483.898855	3533.931655	1850.974835	1885.68637	495.6907638	2169.360226	4822.591213	1273.242281	1446.98017	4767.187164	1833.384911	3329.706825	3515.293307	2679.577879	2324.9654	986.7929452	1863.992994	1827.402145	1499.14244	1566.608022	3310.83696	2137.073476	1654.367958	713.2812978	2016.700405	905.4311335	948.6225288
hsa-miR-27a-3p	4038.429769	986.1932939	4771.921012	787.2355381	643.5006435	1163.124424	2235.550172	707.3833133	6994.005138	4755.107031	3903.708523	3002.888493	10560.68188	8811.430615	8959.91942	3017.176245	6416.720957	2482.08056	2678.628997	11087.11546	311.0419907	9368.119888	3878.771593	5731.750945	6525.409329	7383.162351	4484.598514	8632.402285	4763.563169	8411.625581	5421.661886	10620.88488	16266.32843	9805.886395	6584.049357	6973.305478	5232.527025	4162.642392	4131.376266	9259.20783	7550.765452	4912.329255	15456.75766	25007.71721	24234.21773	5792.863111	5938.765182	6256.630866	8320.131982
hsa-miR-27a-5p	0	0	0	0	0	0	0	0	0	0	0	0	0	0	4.437251167	0	0	9.643829275	0	0	0	0	0	0	0	0	0	0	0	0	0	2.713562821	0	0	0	0	0	0	0	0	0	0	0	0	8.264952332	0	0	0	0
hsa-miR-27b-3p	3397.535543	0	3458.19377	309.2711042	643.5006435	302.11024	2324.18432	593.6967094	4266.750948	2619.329284	2943.458937	1768.367668	3082.200831	2652.305532	1537.507529	1286.95915	1659.958412	2101.149303	2424.514813	6788.638332	622.0839813	5622.148243	2673.064106	4446.967694	4960.034127	6992.346523	3016.231534	6643.196541	3397.063945	5263.108693	4898.066566	3054.386311	5323.02593	4622.36601	4239.728752	5357.66669	5567.181135	3327.526482	3718.988435	6937.462855	5268.172867	4507.086801	3784.003011	6300.40921	6120.197202	3810.960077	4769.736842	4874.504048	5926.078683
hsa-miR-27b-5p	7.961418964	0	0	0	0	0	0	0	0	2.202968279	0	0	0	0	0	0	0	6.027393297	1.896374511	5.185135254	0	0	0	0	10.84555567	19.5407914	0	0	0	0	0	1.085425128	3.053944882	14.31516262	3.562797271	0	12.19387447	4.461089264	0	0	0	0	0	0	0	0	0	0	0
hsa-miR-28-3p	384.138465	0	347.7513288	182.751107	0	377.6378	157.5718183	227.3732079	198.809184	486.8559898	180.2917591	185.8930972	141.7379961	84.78898803	122.0244071	67.99979852	504.2346789	420.7120521	99.55966184	241.1087893	0	280.7883345	38.8937899	150.8764835	328.9818554	361.5046409	60.79226348	495.4248268	317.2757377	143.964252	77.37861874	65.12550771	168.9849502	452.3591388	98.57072449	486.1807044	1068.996329	175.766917	448.3780412	372.1457256	228.682745	0	340.6265408	257.2403258	647.421266	132.4665267	668.0161943	562.4427747	416.1940739
hsa-miR-28-5p	173.1608625	0	96.59759134	56.23110986	0	120.844096	49.24119321	0	40.78137107	111.2498981	70.54894921	0	146.5426739	21.19724701	95.4009001	0	107.0940911	311.0134941	132.7462158	251.4790598	0	119.1223237	79.55547934	138.4330622	354.288152	354.9910438	32.73429572	375.3218385	216.9280625	104.7012742	51.58574583	55.35668155	115.0319239	280.5771874	127.0731027	302.2808055	606.3065364	119.5571923	212.9420798	138.8603454	63.52298473	39.53584913	90.12686682	57.38438037	184.5839354	71.32812978	346.659919	358.9751043	138.731358
hsa-miR-296-3p	0	0	0	0	0	0	0	0	0	6.608904838	0	0	0	0	0	0	0	16.87670123	0	10.37027051	0	10.63592176	0	0	0	0	0	0	0	7.478662441	0	4.341700514	0	0	7.125594542	0	0	0	0	0	0	0	0	0	0	0	27.8340081	0	0
hsa-miR-296-5p	57.72028749	0	21.73445805	182.751107	0	0	9.848238643	0	35.68369969	29.74007177	23.5163164	33.3654277	38.43742267	0	23.29556863	0	58.00929934	27.72600917	11.37824707	5.185135254	311.0419907	2.127184352	17.67899541	3.11085533	0	13.02719427	0	0	16.23271216	18.6966561	5.158574583	10.85425128	10.17981627	2.863032524	15.43878817	9.678942047	9.484124592	5.353307117	41.98857911	0	0	14.82594342	7.952370602	9.893858684	28.92733316	0	17.71255061	11.62672403	9.373740404
hsa-miR-299-3p	0	0	0	0	0	0	0	0	0	0	0	0	0	0	0	0	0	0	0	2.592567627	0	0	0	0	3.615185224	0	0	0	0	0	0	0	0	0	0	0	0	0	0	0	0	0	0	0	0	0	0	0	0
hsa-miR-299-5p	0	0	0	0	0	0	0	0	0	0	0	0	0	0	0	0	0	0	0	0	0	0	0	0	0	0	0	0	0	0	0	0	0	0	0	0	4.064624825	3.122762485	0	0	0	0	0	0	0	0	0	0	0
hsa-miR-29a-3p	923.5245998	328.731098	920.0920575	421.733324	0	0	285.5989206	151.5821386	1101.097019	712.6602384	642.779315	519.5473741	1042.61509	286.1628346	638.9641681	473.4800786	468.5366485	502.684601	307.2126708	2042.94329	0	1582.625158	1170.349496	1612.978488	972.4848253	1205.01547	766.9177855	1246.068504	1025.612268	1172.280338	397.2102429	795.0739066	690.1915434	1052.164453	1029.648411	939.6019126	822.4090896	514.8097011	812.7789241	994.2400729	1105.299934	395.3584913	1271.053901	767.7634339	1292.087548	392.3047138	1163.967611	866.1909399	1556.040907
hsa-miR-29a-5p	3.980709482	657.4621959	4.829879567	28.11555493	643.5006435	30.211024	19.69647729	25.26368976	10.19534277	2.202968279	7.838772135	9.532979342	4.804677834	2.649655876	2.218625584	5.037022113	8.92450759	2.410957319	1.896374511	2.592567627	622.0839813	4.254368705	3.535799082	3.11085533	7.230370448	6.513597134	9.35265592	15.01287354	2.951402211	3.739331221	5.158574583	1.085425128	2.035963255	2.863032524	2.375198181	1.489068007	1.354874942	0.892217853	2.999184222	11.10882763	8.469731298	9.883962283	2.650790201	3.957543474	2.754984111	10.18973283	5.060728745	2.906681006	3.749496161
hsa-miR-29b-2-5p	0	0	0	0	0	0	0	0	0	0	0	0	9.609355669	0	5.546563959	12.59255528	0	0	0	3.888851441	0	0	0	0	0	0	0	15.01287354	7.378505528	16.82699049	0	1.628137693	0	11.4521301	7.125594542	0	3.387187354	0	0	0	0	0	0	0	0	0	15.18218623	0	0
hsa-miR-29b-3p	31.84567585	0	82.10795264	14.05777747	0	0	118.1788637	0	0	101.3365409	148.9366706	23.83244836	132.1286404	0	26.623507	27.70362162	0	21.69861587	54.99486083	180.1834501	0	140.3941673	129.0566665	217.7598731	72.30370448	84.67676274	93.5265592	112.5965515	121.0074907	97.22261174	95.43362978	66.21093284	66.16880579	78.73339441	103.3211209	72.21979835	36.58162342	49.51809083	22.49388166	0	232.9176107	0	79.52370602	73.21455426	31.68231727	86.61272901	96.15384615	40.69353409	106.8606406
hsa-miR-29c-3p	19.90354741	0	118.3320494	0	0	0	118.1788637	0	132.539456	114.5543505	90.14587955	0	72.07016752	7.948967628	29.95144538	25.18511056	0	42.19175308	42.6684265	209.9979778	0	191.4465917	91.93077613	261.3118477	72.30370448	74.90636704	173.0241345	150.1287354	137.2402028	87.87428368	67.06146957	47.75870565	65.15082416	91.61704077	168.6390708	111.6801005	65.71143467	80.29960675	76.47919766	49.98972433	42.34865649	0	117.9601639	41.55420647	154.2791102	86.61272901	80.97165992	31.97349107	164.9778311
hsa-miR-29c-5p	89.56596334	0	72.4481935	0	0	151.05512	0	113.6866039	0	20.92819865	0	4.766489671	21.62105025	59.61725721	46.59113726	0	0	19.28765855	129.901654	57.0364878	0	25.52621223	44.19748852	18.66513198	14.4607409	32.56798567	60.79226348	60.05149416	25.0869188	35.5236466	7.737861874	16.82408949	31.55743045	25.76729272	39.19076998	26.05869013	27.09749883	37.47314982	20.99428955	22.21765526	67.75785038	29.65188685	3.976185301	15.83017389	23.41736494	0	0	0	43.11920586
hsa-miR-301a-3p	5.971064223	0	0	0	0	0	0	0	0	0	0	0	0	0	0	0	0	0	0	0	0	0	0	0	0	0	0	0	0	0	0	0	0	0	0	0	3.387187354	0	0	0	0	0	0	0	0	0	0	0	0
hsa-miR-301a-5p	35.82638534	0	9.659759134	0	0	0	0	0	0	25.33413521	0	0	9.609355669	0	7.765189543	0	0	10.84930793	0	9.073986695	0	17.01747482	10.60739725	13.99884898	14.4607409	19.5407914	0	22.51931031	13.28130995	3.739331221	0	17.36680206	0	32.92487403	3.562797271	26.80322413	20.32312412	13.38326779	11.99673689	0	0	0	21.2063216	1.978771737	31.68231727	0	0	37.78685308	0
hsa-miR-301b-3p	35.82638534	5917.159763	43.4689161	253.0399944	5791.505792	271.899216	177.2682956	227.3732079	91.75808491	19.82671452	70.54894921	85.79681408	43.24210051	23.84690288	19.96763025	45.33319901	80.32056831	21.69861587	17.0673706	23.33310864	5598.755832	38.28931834	31.82219174	27.99769797	65.07333403	58.62237421	84.17390328	135.1158619	26.5626199	33.65398099	46.42717124	9.768826156	18.32366929	25.76729272	21.37678363	13.40161207	12.19387447	8.029960675	26.992658	99.97944867	76.22758168	88.95566055	23.85711181	35.61789126	24.794857	91.70759543	45.5465587	26.16012906	33.74546545
hsa-miR-301b-5p	19.90354741	3287.31098	24.14939783	140.5777747	3217.503218	151.05512	98.48238643	126.3184488	50.97671384	11.0148414	39.19386067	47.66489671	24.02338917	13.24827938	11.09312792	25.18511056	44.62253795	12.05478659	9.481872556	12.96283814	3110.419907	21.27184352	17.67899541	15.55427665	36.15185224	32.56798567	46.7632796	75.0643677	14.75701106	18.6966561	25.79287291	5.427125642	10.17981627	14.31516262	11.8759909	7.445340036	6.774374708	4.461089264	14.99592111	55.54413815	42.34865649	49.41981141	13.253951	19.78771737	13.77492055	50.94866413	25.30364372	14.53340503	18.74748081
hsa-miR-302b-3p	11.94212845	1972.386588	14.4896387	84.34666479	1930.501931	90.63307201	59.08943186	75.79106929	30.5860283	6.608904838	23.5163164	28.59893803	14.4140335	7.948967628	6.655876751	15.11106634	26.77352277	7.232871956	5.689123534	7.777702881	1866.251944	12.76310611	10.60739725	9.332565989	21.69111134	19.5407914	28.05796776	45.03862062	8.854206634	11.21799366	15.47572375	3.256275385	6.107889765	8.589097572	7.125594542	4.467204022	4.064624825	2.676653558	8.997552666	33.32648289	25.40919389	29.65188685	7.952370602	11.87263042	8.264952332	30.56919848	15.18218623	8.720043019	11.24848848
hsa-miR-302b-5p	1.990354741	328.731098	2.414939783	14.05777747	321.7503218	15.105512	9.848238643	12.63184488	5.097671384	1.10148414	3.919386067	4.766489671	2.402338917	1.324827938	1.109312792	2.518511056	4.462253795	1.205478659	0.948187256	1.296283814	311.0419907	2.127184352	1.767899541	1.555427665	3.615185224	3.256798567	4.67632796	7.50643677	1.475701106	1.86966561	2.579287291	0.542712564	1.017981627	1.431516262	1.18759909	0.744534004	0.677437471	0.446108926	1.499592111	5.554413815	4.234865649	4.941981141	1.3253951	1.978771737	1.377492055	5.094866413	2.530364372	1.453340503	1.874748081
hsa-miR-302c-5p	1.990354741	328.731098	2.414939783	14.05777747	321.7503218	15.105512	9.848238643	12.63184488	5.097671384	1.10148414	3.919386067	4.766489671	2.402338917	1.324827938	1.109312792	2.518511056	4.462253795	1.205478659	0.948187256	1.296283814	311.0419907	2.127184352	1.767899541	1.555427665	3.615185224	3.256798567	4.67632796	7.50643677	1.475701106	1.86966561	2.579287291	0.542712564	1.017981627	1.431516262	1.18759909	0.744534004	0.677437471	0.446108926	1.499592111	5.554413815	4.234865649	4.941981141	1.3253951	1.978771737	1.377492055	5.094866413	2.530364372	1.453340503	1.874748081
hsa-miR-3064-5p	11.94212845	0	14.4896387	0	0	0	0	0	0	7.710388978	0	0	7.207016752	0	1.109312792	2.518511056	0	10.84930793	0	0	0	0	0	0	0	0	0	0	0	1.86966561	0	0	0	1.431516262	0	5.211738025	6.774374708	0	4.498776333	0	0	0	0	0	12.3974285	0	10.12145749	26.16012906	0
hsa-miR-3065-3p	0	0	2.414939783	0	0	0	0	0	0	0	23.5163164	0	14.4140335	13.24827938	7.765189543	25.18511056	0	12.05478659	0	23.33310864	0	10.63592176	1.767899541	18.66513198	0	0	4.67632796	0	0	0	0	7.597975899	29.5214672	7.15758131	19.00158544	0	2.709749883	3.568871411	0	22.21765526	0	54.36179256	0	31.66034779	11.01993644	0	0	0	0
hsa-miR-3065-5p	0	0	14.4896387	0	0	0	0	0	0	7.710388978	0	0	14.4140335	0	6.655876751	0	0	26.52053051	0	0	0	0	0	10.88799365	10.84555567	0	4.67632796	7.50643677	1.475701106	0	0	0.542712564	0	5.726065048	9.500792722	22.33602011	11.516437	2.676653558	4.498776333	0	0	0	0	0	0	0	2.530364372	2.906681006	13.12323657
hsa-miR-3074-3p	7.961418964	0	14.4896387	0	0	0	0	0	0	3.304452419	0	0	0	0	9.983815126	2.518511056	0	6.027393297	9.481872556	18.14797339	0	6.381553057	0	18.66513198	0	6.513597134	0	15.01287354	4.427103317	20.56632171	0	2.713562821	5.089908137	2.863032524	21.37678363	0	15.58106183	4.014980338	0	16.66324144	0	0	9.277765702	15.83017389	0	0	0	14.53340503	1.874748081
hsa-miR-3074-5p	3369.670576	328.731098	2750.616413	210.866662	321.7503218	845.9086721	2018.888922	240.0050527	2095.142939	3761.568337	1316.913719	853.2016511	2378.315528	1123.454091	1902.471438	1631.995164	2739.82383	4940.051546	996.5448056	3326.264266	311.0419907	3197.158082	929.9151585	2062.497084	4743.123014	5722.195082	911.8839522	3047.613328	3146.194757	2200.596423	423.0031158	1802.348426	2746.514431	4321.747595	1755.271455	3912.526189	4359.310125	1369.108295	3227.122223	5148.941606	1693.94626	237.2150948	3370.47974	3472.744398	8260.819856	947.6451527	3188.259109	5665.121281	4428.154967
hsa-miR-30a-3p	83.59489912	0	70.03325372	0	0	0	137.875341	138.9502937	71.36739937	17.62374624	113.662196	276.4564009	55.25379509	51.66828958	74.32395705	62.96277641	4.462253795	101.2602074	33.18655395	120.5543947	0	29.78058093	28.28639265	68.43881725	72.30370448	65.13597134	56.11593552	142.6222986	56.07664201	91.6136149	206.3429833	46.13056796	77.36660369	35.78790655	38.00317089	105.7238285	29.12981125	82.08404246	80.97797399	244.3942079	101.6367756	207.5632079	55.66659421	27.70280432	26.17234905	178.3203244	32.89473684	74.12036566	7.498992323
hsa-miR-30a-5p	1230.03923	0	606.1498857	323.3288817	321.7503218	196.371656	640.1355118	37.89553464	953.2645488	467.0292752	587.9079101	600.5776985	473.2607667	132.4827938	250.704691	108.2959754	303.4332581	609.9722017	329.0209777	1455.726723	0	642.4096744	132.5924656	858.596071	802.5711197	1022.63475	374.1062368	600.5149416	302.5187266	493.5917211	198.6051214	175.8388708	343.0598085	366.4681631	547.4831806	647.7445831	667.9533462	405.959123	1466.601085	1055.338625	1295.868889	143.3174531	473.1660508	364.0939996	424.267553	820.2734924	1070.34413	816.7773628	770.5214612
hsa-miR-30b-3p	0	0	0	0	0	0	0	0	0	0	0	0	12.01169459	0	7.765189543	0	0	0	0	0	0	0	0	6.221710659	0	6.513597134	0	0	5.902804422	0	18.05501104	3.79898795	0	0	0	8.934408043	0	0	0	5.554413815	0	0	0	0	0	81.5178626	0	0	0
hsa-miR-30b-5p	91.55631808	0	16.90457848	0	0	135.949608	0	0	96.85575629	47.36381801	0	4.766489671	43.24210051	2.649655876	63.23082913	25.18511056	0	13.26026525	13.27462158	137.4060842	0	146.7757203	178.5578536	234.8695774	332.5970406	244.2598925	56.11593552	195.167356	414.6720107	26.17531854	23.21358562	89.00486053	68.20476904	244.7892808	123.5103054	90.83314844	155.8106183	91.89843884	77.97878977	16.66324144	0	0	30.48408731	23.74526084	17.90739672	0	30.36437247	24.70678855	44.99395394
hsa-miR-30c-1-3p	0	0	12.07469892	0	0	0	0	0	0	0	0	0	7.207016752	0	4.437251167	25.18511056	0	0	0	1.296283814	0	0	0	0	0	0	0	0	1.475701106	0	0	1.085425128	0	11.4521301	0	0	2.032312412	1.784435706	0	0	0	0	0	0	0	0	0	0	0
hsa-miR-30c-2-3p	0	0	0	0	0	0	0	0	0	0	0	0	0	0	0	0	0	0	0	0	0	0	0	0	0	0	0	0	1.475701106	0	0	1.628137693	3.053944882	0	11.8759909	0	2.032312412	0	2.999184222	0	0	0	0	0	0	91.70759543	0	0	0
hsa-miR-30c-5p	348.3120797	0	147.3113268	281.1555493	0	347.426776	305.2953979	0	10.19534277	171.8315258	223.4050058	42.89840704	158.5543685	207.9979863	39.93526051	0	49.08479175	113.314994	247.4768737	536.6614988	0	255.2621223	297.0071229	567.7310977	502.5107461	495.0333822	486.3381079	427.8668959	649.3084865	173.8789018	100.5922044	151.959518	227.0099029	410.8451672	554.6087752	403.53743	627.307098	503.6569779	289.4212774	194.4044835	156.690029	44.47783027	462.56289	229.5375215	225.9086971	117.1819275	283.4008097	220.9077565	179.9758157
hsa-miR-30d-3p	0	0	0	0	0	0	0	0	0	0	0	4.766489671	2.402338917	1.324827938	0	0	0	0	13.27462158	0	0	6.381553057	0	1.555427665	0	0	0	0	4.427103317	0	0	0	0	0	0	5.211738025	5.419499767	11.59883209	0	0	0	0	29.15869221	15.83017389	0	0	0	0	0
hsa-miR-30d-5p	30502.1864	1314.924392	10319.03769	6480.635412	1608.751609	8670.563889	14427.66961	1313.711868	6081.521961	25447.58808	11765.99697	7345.160583	22192.80692	5888.860184	9917.256359	5273.762152	14305.98567	39076.79622	8983.12606	19818.88323	622.0839813	9144.765531	3719.660634	10013.84331	22970.88691	24165.44537	4998.994589	8624.895848	15204.14849	3318.656458	2213.028496	10544.90512	9104.827676	19102.153	7986.603882	21788.78762	32405.22142	8084.832073	45350.66462	32093.40302	13204.31109	4012.888687	9348.011642	8116.921664	21724.4272	9023.008417	33787.95547	38855.05835	15421.67771
hsa-miR-30e-3p	61.70099697	0	57.9585548	0	0	0	0	0	71.36739937	30.84155591	70.54894921	152.5276695	43.24210051	70.21588071	63.23082913	12.59255528	8.92450759	79.56159152	33.18655395	68.70304212	0	36.16213399	53.03698623	69.99424492	93.99481582	113.9879498	32.73429572	127.6094251	98.87197407	138.3552552	79.95790603	79.77874694	91.61834647	114.521301	54.62955815	181.6662969	223.5543654	105.7278156	80.97797399	188.8500697	148.2202977	256.9830194	66.26975501	29.68157605	74.38457099	0	98.68421053	95.92047321	65.61618283
hsa-miR-30e-5p	9492.001759	0	4400.020285	1321.431082	1287.001287	3187.263032	3338.5529	467.3782606	2824.109947	6177.123056	5393.075229	1877.99693	6044.284716	1507.654193	2552.528734	1795.698383	3627.812335	10863.77368	4532.335082	7098.450163	0	5315.833697	4071.472643	5602.650449	8777.669724	9431.68865	3371.632459	4248.643212	5855.581987	4511.503118	717.041867	2025.40329	1922.967294	6650.824553	3369.218619	7263.673739	9795.068391	4091.711073	10248.21249	7409.588029	4789.633049	415.1264159	2605.726767	2677.27816	7087.196625	3112.963378	10581.98381	11828.73836	5404.898717
hsa-miR-31-5p	0	0	0	0	0	0	0	0	0	0	0	19.06595868	0	0	0	0	0	0	0	19.4442572	0	27.65339658	7.071598164	10.88799365	0	0	0	15.01287354	11.80560884	0	0	1.085425128	1.017981627	14.31516262	19.00158544	4.467204022	2.709749883	4.461089264	8.997552666	44.43531052	0	0	0	0	0	0	0	17.44008604	24.37172505
hsa-miR-3115	5.971064223	986.1932939	7.24481935	42.1733324	965.2509653	45.316536	29.54471593	37.89553464	15.29301415	3.304452419	11.7581582	14.29946901	7.207016752	3.974483814	3.327938375	7.555533169	13.38676139	3.616435978	2.844561767	3.888851441	933.125972	6.381553057	5.303698623	4.666282995	10.84555567	9.770395701	14.02898388	22.51931031	4.427103317	5.608996831	7.737861874	1.628137693	3.053944882	4.294548786	3.562797271	2.233602011	2.032312412	1.338326779	4.498776333	16.66324144	12.70459695	14.82594342	3.976185301	5.93631521	4.132476166	15.28459924	7.591093117	4.360021509	5.624244242
hsa-miR-3120-3p	19.90354741	0	0	0	0	0	0	0	0	0	0	52.43138638	9.609355669	0	0	0	0	43.39723174	0	2.592567627	0	12.76310611	0	1.555427665	32.53666702	32.56798567	0	15.01287354	14.75701106	16.82699049	0	1.085425128	5.089908137	20.04122767	13.06358999	0	8.12924965	4.014980338	5.998368444	49.98972433	4.234865649	0	3.976185301	0	34.43730138	0	0	17.44008604	0
hsa-miR-3120-5p	15.92283793	0	65.20337415	56.23110986	0	0	0	12.63184488	0	45.16084973	188.1305312	0	2.402338917	0	35.49800934	0	0	9.643829275	13.27462158	58.33277161	0	25.52621223	5.303698623	6.221710659	18.07592612	26.05438854	18.70531184	67.55793093	23.61121769	20.56632171	0	3.79898795	8.14385302	12.88364636	51.06676088	52.11738025	9.484124592	14.72159457	43.48817122	11.10882763	46.58352214	39.53584913	33.13487751	15.83017389	16.52990466	0	93.62348178	79.93372767	69.36567899
hsa-miR-3121-3p	0	0	7.24481935	0	0	0	0	0	81.56274214	0	0	0	0	0	0	0	0	0	0	0	0	0	0	0	0	0	0	0	0	0	0	3.256275385	0	0	0	8.18987404	0	0	0	0	0	0	0	0	0	0	0	0	20.62222889
hsa-miR-3121-5p	1.990354741	328.731098	2.414939783	14.05777747	321.7503218	15.105512	9.848238643	12.63184488	5.097671384	1.10148414	3.919386067	4.766489671	2.402338917	1.324827938	1.109312792	2.518511056	4.462253795	1.205478659	0.948187256	1.296283814	311.0419907	2.127184352	1.767899541	1.555427665	3.615185224	3.256798567	4.67632796	7.50643677	1.475701106	1.86966561	2.579287291	0.542712564	1.017981627	1.431516262	1.18759909	0.744534004	0.677437471	0.446108926	1.499592111	5.554413815	4.234865649	4.941981141	1.3253951	1.978771737	1.377492055	5.094866413	2.530364372	1.453340503	1.874748081
hsa-miR-3122	0	0	0	0	0	0	0	0	0	0	0	0	0	11.92345144	0	0	0	0	0	0	0	0	0	4.666282995	0	0	0	0	7.378505528	0	0	0	0	0	0	0	0	0	0	0	0	0	0	0	0	0	0	0	0
hsa-miR-3124-5p	0	0	0	0	0	0	0	0	0	0	0	0	0	0	13.3117535	17.62957739	0	0	0	0	0	0	1.767899541	0	0	9.770395701	0	0	0	0	0	0	0	0	0	3.722670018	0	0	0	0	0	0	7.952370602	11.87263042	0	0	7.591093117	17.44008604	0
hsa-miR-3126-3p	0	0	7.24481935	0	0	0	0	0	0	6.608904838	11.7581582	47.66489671	0	0	1.109312792	0	0	0	3.792749022	0	0	14.89029047	5.303698623	4.666282995	0	13.02719427	14.02898388	15.01287354	2.951402211	0	0	0	3.053944882	4.294548786	0	0	0	0	0	0	0	0	0	9.893858684	0	0	0	5.813362013	0
hsa-miR-3127-3p	0	0	0	0	0	0	0	0	0	0	0	0	0	0	0	0	0	0	0	0	0	0	10.60739725	0	7.230370448	0	0	37.53218385	2.951402211	0	0	0	0	0	0	0	2.709749883	0	0	0	0	0	0	0	0	0	0	0	0
hsa-miR-3127-5p	0	0	0	0	0	0	0	0	0	0	0	0	4.804677834	0	8.874502335	0	0	3.616435978	17.0673706	0	0	0	0	0	7.230370448	0	0	0	0	0	25.79287291	1.628137693	0	0	0	0	0	0	0	0	0	0	0	0	0	0	0	0	0
hsa-miR-3128	0	0	0	0	0	0	0	0	0	0	0	0	0	0	0	0	0	0	0	0	0	0	0	0	0	0	0	0	0	0	0	2.170850257	4.07192651	0	0	0	0	0	0	0	0	0	0	0	0	0	0	0	0
hsa-miR-3129-3p	25.87461163	4273.504274	31.39421719	182.751107	4182.754183	196.371656	128.0271024	164.2139835	66.26972799	14.31929382	50.95201888	61.96436572	31.23040592	17.22276319	14.42106629	32.74064373	58.00929934	15.67122257	12.32643432	16.85168958	4043.545879	27.65339658	22.98269403	20.22055964	46.99740791	42.33838137	60.79226348	97.583678	19.18411437	24.30565293	33.53073479	7.055263335	13.23376116	18.60971141	15.43878817	9.678942047	8.806687121	5.799416043	19.49469744	72.20737959	55.05325344	64.24575484	17.2301363	25.72403258	17.90739672	66.23326336	32.89473684	18.89342654	24.37172505
hsa-miR-3130-3p	0	0	0	0	0	0	0	0	0	0	0	0	0	29.14621464	0	0	0	15.67122257	0	7.777702881	0	10.63592176	0	0	0	13.02719427	0	0	0	0	0	0	0	0	1.18759909	0	6.096937237	4.461089264	5.998368444	0	0	0	0	0	5.509968221	30.56919848	10.12145749	13.08006453	0
hsa-miR-3130-5p	0	0	0	0	0	0	0	0	0	0	0	0	0	7.948967628	0	0	0	0	0	0	0	10.63592176	0	0	0	0	0	0	0	0	0	0	0	0	1.18759909	0	0	4.461089264	5.998368444	0	0	0	0	0	5.509968221	30.56919848	0	13.08006453	0
hsa-miR-3131	3.980709482	657.4621959	4.829879567	28.11555493	643.5006435	30.211024	19.69647729	25.26368976	10.19534277	2.202968279	7.838772135	9.532979342	4.804677834	2.649655876	2.218625584	5.037022113	8.92450759	2.410957319	1.896374511	2.592567627	622.0839813	4.254368705	3.535799082	3.11085533	7.230370448	6.513597134	9.35265592	15.01287354	2.951402211	3.739331221	5.158574583	1.085425128	2.035963255	2.863032524	2.375198181	1.489068007	1.354874942	0.892217853	2.999184222	11.10882763	8.469731298	9.883962283	2.650790201	3.957543474	2.754984111	10.18973283	5.060728745	2.906681006	3.749496161
hsa-miR-3134	0	0	0	0	0	0	0	0	0	0	0	0	0	0	0	0	0	0	0	0	0	0	0	0	0	0	0	0	13.28130995	0	0	0	0	0	0	0	5.419499767	0	0	0	0	0	0	0	0	0	0	0	0
hsa-miR-3135a	79.61418964	13149.24392	96.59759134	562.3110986	12870.01287	604.2204801	393.9295457	505.2737952	203.9068553	44.05936559	156.7754427	190.6595868	96.09355669	52.99311752	44.37251167	100.7404423	178.4901518	48.21914638	37.92749022	51.85135254	12441.67963	85.0873741	70.71598164	62.21710659	144.607409	130.2719427	187.0531184	300.2574708	59.02804422	74.78662441	103.1714917	21.70850257	40.7192651	57.26065048	47.50396361	29.78136014	27.09749883	17.84435706	59.98368444	222.1765526	169.394626	197.6792457	53.01580401	79.15086947	55.09968221	203.7946565	101.2145749	58.13362013	74.98992323
hsa-miR-3136-5p	0	0	0	0	0	0	0	0	0	0	0	57.19787605	0	0	0	0	0	0	4.740936278	2.592567627	0	10.63592176	0	1.555427665	0	0	0	0	4.427103317	1.86966561	0	1.628137693	6.107889765	0	0	0	0	0	0	0	0	0	9.277765702	0	16.52990466	0	5.060728745	0	0
hsa-miR-3138	0	0	0	0	0	0	0	0	0	0	0	0	9.609355669	17.22276319	0	22.66659951	0	0	0	0	0	0	0	1.555427665	0	6.513597134	0	0	0	0	0	8.683401028	0	18.60971141	0	0	0	0	2.999184222	22.21765526	4.234865649	0	0	0	9.642444387	0	22.77327935	0	37.49496161
hsa-miR-3139	11.94212845	0	0	0	0	0	0	0	0	0	0	0	2.402338917	0	0	0	0	0	0	0	0	0	0	0	0	0	0	0	0	0	0	2.713562821	0	0	0	0	0	0	0	0	0	0	0	0	0	0	0	0	0
hsa-miR-3140-3p	0	0	0	0	0	0	0	0	0	0	11.7581582	0	0	0	8.874502335	0	0	0	0	6.481419068	0	8.50873741	17.67899541	13.99884898	0	0	4.67632796	0	0	24.30565293	0	8.140688463	2.035963255	0	0	17.86881609	0	0	0	0	4.234865649	0	0	0	0	0	12.65182186	0	20.62222889
hsa-miR-3140-5p	0	0	0	0	0	0	0	0	0	0	0	0	0	0	0	0	0	0	0	0	0	0	0	0	0	0	0	0	0	0	0	4.341700514	0	0	0	0	0	0	0	0	0	0	0	0	0	0	0	0	0
hsa-miR-3141	0	0	0	0	0	0	0	0	0	1.10148414	0	0	0	0	0	0	0	0	0	0	0	0	0	0	0	0	0	0	0	0	0	1.085425128	0	0	0	0	0	0	0	0	0	0	0	0	0	0	0	0	0
hsa-miR-3142	0	0	0	0	0	0	0	0	0	0	0	0	0	0	0	0	0	0	0	0	0	0	0	0	0	0	0	0	1.475701106	0	0	0.542712564	0	1.431516262	0	0	0	0	0	0	0	0	0	0	0	0	0	0	0
hsa-miR-3143	0	0	0	0	0	0	0	0	30.5860283	16.5222621	0	38.13191737	16.81637242	34.44552639	27.7328198	0	0	0	22.75649413	45.36993347	0	23.39902788	40.66168944	40.44111929	46.99740791	22.79758997	18.70531184	0	29.51402211	28.04498415	18.05501104	40.70344232	42.75522835	48.67155291	9.500792722	34.24856417	19.64568665	27.65875344	0	33.32648289	80.46244733	0	9.277765702	47.49052168	15.15241261	0	17.71255061	1.453340503	35.62021353
hsa-miR-3144-5p	1.990354741	328.731098	2.414939783	14.05777747	321.7503218	15.105512	9.848238643	12.63184488	5.097671384	1.10148414	3.919386067	4.766489671	2.402338917	1.324827938	1.109312792	2.518511056	4.462253795	1.205478659	0.948187256	1.296283814	311.0419907	2.127184352	1.767899541	1.555427665	3.615185224	3.256798567	4.67632796	7.50643677	1.475701106	1.86966561	2.579287291	0.542712564	1.017981627	1.431516262	1.18759909	0.744534004	0.677437471	0.446108926	1.499592111	5.554413815	4.234865649	4.941981141	1.3253951	1.978771737	1.377492055	5.094866413	2.530364372	1.453340503	1.874748081
hsa-miR-3145-3p	1.990354741	328.731098	2.414939783	14.05777747	321.7503218	15.105512	9.848238643	12.63184488	5.097671384	1.10148414	3.919386067	4.766489671	2.402338917	1.324827938	1.109312792	2.518511056	4.462253795	1.205478659	0.948187256	1.296283814	311.0419907	2.127184352	1.767899541	1.555427665	3.615185224	3.256798567	4.67632796	7.50643677	1.475701106	1.86966561	2.579287291	0.542712564	1.017981627	1.431516262	1.18759909	0.744534004	0.677437471	0.446108926	1.499592111	5.554413815	4.234865649	4.941981141	1.3253951	1.978771737	1.377492055	5.094866413	2.530364372	1.453340503	1.874748081
hsa-miR-3146	7.961418964	1314.924392	9.659759134	56.23110986	1287.001287	60.42204801	39.39295457	50.52737952	20.39068553	4.405936559	15.67754427	19.06595868	9.609355669	5.299311752	4.437251167	10.07404423	17.84901518	4.821914638	3.792749022	5.185135254	1244.167963	8.50873741	7.071598164	6.221710659	14.4607409	13.02719427	18.70531184	30.02574708	5.902804422	7.478662441	10.31714917	2.170850257	4.07192651	5.726065048	4.750396361	2.978136014	2.709749883	1.784435706	5.998368444	22.21765526	16.9394626	19.76792457	5.301580401	7.915086947	5.509968221	20.37946565	10.12145749	5.813362013	7.498992323
hsa-miR-3149	0	0	0	0	0	0	0	0	0	0	0	0	0	0	0	0	0	0	0	0	0	0	0	0	0	0	0	0	2.951402211	0	0	5.427125642	0	0	0	0	0	0	0	0	0	0	0	0	0	0	0	0	0
hsa-miR-3150a-3p	9.951773705	1643.65549	12.07469892	70.28888733	1608.751609	75.52756001	49.24119321	63.1592244	25.48835692	5.507420699	19.59693034	23.83244836	12.01169459	6.62413969	5.546563959	12.59255528	22.31126898	6.027393297	4.740936278	6.481419068	1555.209953	10.63592176	8.839497704	7.777138324	18.07592612	16.28399284	23.3816398	37.53218385	7.378505528	9.348328052	12.89643646	2.713562821	5.089908137	7.15758131	5.937995451	3.722670018	3.387187354	2.230544632	7.497960555	27.77206907	21.17432824	24.70990571	6.626975501	9.893858684	6.887460277	25.47433206	12.65182186	7.266702516	9.373740404
hsa-miR-3150a-5p	0	0	0	0	0	75.52756001	0	0	0	23.13116693	0	0	12.01169459	18.54759113	11.09312792	0	0	19.28765855	0	0	0	4.254368705	0	10.88799365	14.4607409	0	14.02898388	0	1.475701106	18.6966561	0	4.884413078	4.07192651	0	11.8759909	0	21.0005616	0	5.998368444	11.10882763	21.17432824	0	0	11.87263042	9.642444387	0	2.530364372	15.98674553	0
hsa-miR-3150b-3p	0	0	0	0	0	0	0	0	0	0	0	0	12.01169459	18.54759113	16.63969188	0	0	7.232871956	0	0	0	0	0	6.221710659	0	6.513597134	0	0	1.475701106	0	0	4.884413078	4.07192651	5.726065048	0	0	0	0	1.499592111	11.10882763	38.11379084	0	0	11.87263042	9.642444387	0	2.530364372	0	0
hsa-miR-3150b-5p	0	0	0	0	0	0	0	0	0	0	0	0	0	0	0	5.037022113	0	0	0	0	0	0	0	0	0	0	0	0	0	0	0	0	0	7.15758131	0	0	0	0	2.999184222	0	0	0	0	7.915086947	8.264952332	0	2.530364372	0	0
hsa-miR-3151-5p	0	0	0	0	0	0	0	0	0	0	0	4.766489671	7.207016752	0	0	0	0	0	0	1.296283814	0	0	0	0	0	0	0	0	0	0	0	0	0	0	0	0	0	0	0	0	0	0	6.626975501	0	0	0	0	0	0
hsa-miR-3153	1.990354741	328.731098	2.414939783	14.05777747	321.7503218	15.105512	9.848238643	12.63184488	5.097671384	1.10148414	3.919386067	4.766489671	2.402338917	1.324827938	1.109312792	2.518511056	4.462253795	1.205478659	0.948187256	1.296283814	311.0419907	2.127184352	1.767899541	1.555427665	3.615185224	3.256798567	4.67632796	7.50643677	1.475701106	1.86966561	2.579287291	0.542712564	1.017981627	1.431516262	1.18759909	0.744534004	0.677437471	0.446108926	1.499592111	5.554413815	4.234865649	4.941981141	1.3253951	1.978771737	1.377492055	5.094866413	2.530364372	1.453340503	1.874748081
hsa-miR-3154	0	0	0	0	0	0	0	0	0	0	0	0	0	0	2.218625584	0	0	0	0	0	0	0	0	0	10.84555567	3.256798567	0	0	0	0	0	6.512550771	0	0	0	0	0	0	0	0	0	0	0	0	0	0	0	0	0
hsa-miR-3155a	7.961418964	1314.924392	9.659759134	56.23110986	1287.001287	60.42204801	39.39295457	50.52737952	20.39068553	4.405936559	15.67754427	19.06595868	9.609355669	5.299311752	4.437251167	10.07404423	17.84901518	4.821914638	3.792749022	5.185135254	1244.167963	8.50873741	7.071598164	6.221710659	14.4607409	13.02719427	18.70531184	30.02574708	5.902804422	7.478662441	10.31714917	2.170850257	4.07192651	5.726065048	4.750396361	2.978136014	2.709749883	1.784435706	5.998368444	22.21765526	16.9394626	19.76792457	5.301580401	7.915086947	5.509968221	20.37946565	10.12145749	5.813362013	7.498992323
hsa-miR-3156-5p	0	0	0	0	0	0	0	0	0	0	0	0	0	0	0	0	0	0	0	0	0	8.50873741	0	1.555427665	0	0	0	0	0	0	0	0.542712564	0	0	0	0	0	0	0	0	0	0	0	0	0	0	0	0	0
hsa-miR-3157-3p	0	0	12.07469892	0	0	0	0	0	0	0	0	0	0	0	11.09312792	0	0	0	0	0	0	0	0	0	0	0	0	0	0	0	0	0	0	0	0	0	0	0	0	0	0	0	0	0	0	0	0	0	0
hsa-miR-3157-5p	0	0	0	0	0	0	0	0	0	0	0	0	0	0	0	0	0	0	0	0	0	0	0	0	0	0	0	0	1.475701106	0	0	3.256275385	0	0	0	0	0	2.676653558	0	0	0	0	0	0	0	0	0	11.62672403	0
hsa-miR-3158-3p	11.94212845	0	14.4896387	0	0	0	0	0	0	28.63858763	66.62956315	0	7.207016752	33.12069845	46.59113726	57.92575429	66.93380693	55.45201833	110.9379089	34.99966297	0	25.52621223	17.67899541	21.77598731	14.4607409	9.770395701	51.43960756	0	56.07664201	46.74164026	20.63429833	43.9597177	8.14385302	18.60971141	62.94275179	43.18297221	32.5169986	103.051162	32.99102644	11.10882763	29.64405954	34.59386799	63.61896481	0	19.28488877	142.6562596	45.5465587	100.2804947	44.99395394
hsa-miR-3158-5p	0	0	0	0	0	0	0	0	0	0	0	0	0	0	1.109312792	0	0	0	0	0	0	0	0	0	0	0	4.67632796	0	2.951402211	0	15.47572375	0	0	1.431516262	0	0	2.709749883	3.568871411	0	0	0	0	0	0	0	0	0	0	0
hsa-miR-3159	0	0	0	0	0	0	0	0	0	0	0	0	0	0	0	0	0	0	0	0	0	0	0	0	0	0	0	0	0	0	0	1.628137693	0	0	0	0	0	4.461089264	0	0	0	0	1.3253951	0	0	0	0	0	1.874748081
hsa-miR-3160-3p	0	0	0	0	0	0	0	0	0	0	0	0	0	0	0	0	0	0	0	0	0	0	0	0	0	0	0	0	0	0	0	1.085425128	0	0	0	0	0	0	0	0	0	0	0	0	0	0	0	0	0
hsa-miR-3160-5p	0	0	0	0	0	0	0	0	0	0	0	0	0	0	0	0	0	0	0	0	0	0	0	0	0	0	0	0	0	0	0	1.085425128	0	0	0	0	0	0	0	0	0	0	0	0	0	0	0	0	0
hsa-miR-3161	43.7878043	7232.084155	53.12867524	309.2711042	7078.507079	332.321264	216.6612501	277.9005874	112.1487704	24.23265107	86.22649348	104.8627728	52.85145618	29.14621464	24.40488142	55.40724324	98.16958349	26.52053051	20.86011962	28.5182439	6842.923795	46.79805575	38.8937899	34.21940863	79.53407493	71.64956847	102.8792151	165.1416089	32.46542432	41.13264343	56.74432041	11.93967641	22.3955958	31.49335776	26.12717999	16.37974808	14.90362436	9.814396381	32.99102644	122.1971039	93.16704428	108.7235851	29.15869221	43.53297821	30.30482522	112.0870611	55.66801619	31.97349107	41.24445778
hsa-miR-3162-5p	0	0	0	0	0	0	0	0	0	0	0	0	0	13.24827938	0	0	0	0	0	0	0	0	0	0	0	0	0	0	0	0	0	0	0	0	0	0	0	0	0	0	0	0	0	0	0	0	0	0	0
hsa-miR-3163	0	0	0	0	0	0	0	0	0	0	0	0	0	0	0	0	0	0	0	0	0	0	0	0	0	0	0	0	0	0	2.579287291	0.542712564	0	0	4.750396361	0	0	0	0	0	0	0	0	0	0	0	12.65182186	0	0
hsa-miR-3164	0	0	0	0	0	0	0	0	0	4.405936559	0	0	0	0	0	0	0	0	18.96374511	3.888851441	0	0	12.37529679	4.666282995	7.230370448	6.513597134	9.35265592	22.51931031	2.951402211	0	0	0	0	0	0	4.467204022	4.742062296	0	0	0	0	0	0	0	0	0	5.060728745	0	0
hsa-miR-3166	5.971064223	986.1932939	7.24481935	42.1733324	965.2509653	45.316536	29.54471593	37.89553464	15.29301415	3.304452419	11.7581582	14.29946901	7.207016752	3.974483814	3.327938375	7.555533169	13.38676139	3.616435978	2.844561767	3.888851441	933.125972	6.381553057	5.303698623	4.666282995	10.84555567	9.770395701	14.02898388	22.51931031	4.427103317	5.608996831	7.737861874	1.628137693	3.053944882	4.294548786	3.562797271	2.233602011	2.032312412	1.338326779	4.498776333	16.66324144	12.70459695	14.82594342	3.976185301	5.93631521	4.132476166	15.28459924	7.591093117	4.360021509	5.624244242
hsa-miR-3168	9.951773705	0	4.829879567	70.28888733	0	45.316536	29.54471593	25.26368976	0	3.304452419	3.919386067	14.29946901	0	2.649655876	1.109312792	2.518511056	13.38676139	0	0	0	0	2.127184352	1.767899541	1.555427665	0	0	0	7.50643677	0	3.739331221	5.158574583	2.170850257	0	0	1.18759909	0.744534004	2.032312412	2.676653558	0	5.554413815	16.9394626	14.82594342	1.3253951	1.978771737	0	5.094866413	0	0	1.874748081
hsa-miR-3170	0	0	0	0	0	0	0	0	0	0	0	0	0	0	0	0	0	0	0	0	0	0	0	1.555427665	0	0	0	0	0	1.86966561	0	0	0	0	0	0	0	0	0	0	0	0	0	0	0	0	0	0	0
hsa-miR-3173-3p	0	0	0	0	0	0	0	0	0	0	0	0	0	0	0	0	0	0	0	0	0	0	0	0	3.615185224	0	0	0	0	0	0	0	0	0	0	0	0	3.122762485	0	0	0	44.47783027	0	0	0	0	0	0	0
hsa-miR-3173-5p	7.961418964	0	0	0	0	0	0	0	0	0	19.59693034	0	0	0	0	0	0	38.5753171	0	0	0	0	3.535799082	4.666282995	3.615185224	0	23.3816398	0	0	9.348328052	0	0	1.017981627	0	7.125594542	9.678942047	12.19387447	4.461089264	4.498776333	0	0	0	0	0	1.377492055	0	17.71255061	23.25344805	13.12323657
hsa-miR-3174	0	0	0	0	0	0	0	0	0	0	0	0	0	0	0	0	0	0	0	0	0	0	0	0	0	0	0	0	0	0	2.579287291	0	0	0	0	0	0	0	0	27.77206907	0	0	0	0	0	0	15.18218623	0	0
hsa-miR-3175	0	0	0	0	0	0	0	0	0	0	0	0	0	0	0	0	0	8.438350616	0	0	0	0	0	0	0	6.513597134	0	0	0	0	0	0	0	0	0	2.233602011	0	0	5.998368444	0	0	0	0	0	0	0	0	8.720043019	0
hsa-miR-3176	0	0	0	0	0	0	0	0	0	0	0	0	0	0	0	0	62.47155313	0	0	2.592567627	0	0	0	0	0	0	0	0	0	0	0	0	0	0	0	0	0	0	0	0	0	0	0	0	0	0	0	0	0
hsa-miR-3177-3p	61.70099697	0	70.03325372	0	0	181.266144	0	0	45.87904245	60.58162769	74.46833528	19.06595868	16.81637242	0	59.90289076	141.0366192	0	143.4519605	24.65286865	40.18479822	0	10.63592176	3.535799082	41.99654695	43.38222269	48.85197851	0	7.50643677	26.5626199	26.17531854	20.63429833	14.11052667	8.14385302	21.47274393	22.56438272	13.40161207	70.45349697	2.230544632	44.98776333	138.8603454	8.469731298	0	10.6031608	23.74526084	118.4643168	0	63.25910931	61.04030113	69.36567899
hsa-miR-3177-5p	9.951773705	1643.65549	12.07469892	70.28888733	1608.751609	75.52756001	49.24119321	63.1592244	25.48835692	5.507420699	19.59693034	23.83244836	12.01169459	6.62413969	5.546563959	12.59255528	22.31126898	6.027393297	4.740936278	6.481419068	1555.209953	10.63592176	8.839497704	7.777138324	18.07592612	16.28399284	23.3816398	37.53218385	7.378505528	9.348328052	12.89643646	2.713562821	5.089908137	7.15758131	5.937995451	3.722670018	3.387187354	2.230544632	7.497960555	27.77206907	21.17432824	24.70990571	6.626975501	9.893858684	6.887460277	25.47433206	12.65182186	7.266702516	9.373740404
hsa-miR-3179	13.93248319	0	0	0	0	0	0	0	0	0	0	0	0	0	1.109312792	0	0	0	0	0	0	6.381553057	0	0	0	0	0	0	0	0	0	0	0	0	0	0	5.419499767	4.014980338	4.498776333	11.10882763	0	0	0	5.93631521	0	0	0	0	0
hsa-miR-3180	0	0	0	0	0	0	0	37.89553464	35.68369969	0	0	0	7.207016752	0	16.63969188	0	0	0	0	0	0	2.127184352	0	0	0	0	14.02898388	0	0	0	5.158574583	0	0	0	0	0	0	0	0	0	0	0	0	0	0	0	0	10.17338352	0
hsa-miR-3180-3p	0	0	0	0	0	0	0	227.3732079	35.68369969	2.202968279	0	0	14.4140335	0	26.623507	0	0	0	0	0	0	2.127184352	0	0	0	3.256798567	37.41062368	0	0	0	5.158574583	0	0	5.726065048	0	0	0	0	0	0	0	0	0	0	5.509968221	0	0	23.25344805	7.498992323
hsa-miR-3180-5p	0	0	12.07469892	98.40444226	0	0	0	0	0	0	0	0	0	13.24827938	0	0	0	0	0	0	0	0	0	0	0	0	0	0	0	0	0	0	0	0	0	0	2.709749883	0	0	0	0	0	0	17.80894563	0	0	0	0	0
hsa-miR-3181	15.92283793	2629.848784	19.31951827	112.4622197	2574.002574	120.844096	78.78590914	101.054759	40.78137107	8.811873118	31.35508854	38.13191737	19.21871134	10.5986235	8.874502335	20.14808845	35.69803036	9.643829275	7.585498045	10.37027051	2488.335925	17.01747482	14.14319633	12.44342132	28.92148179	26.05438854	37.41062368	60.05149416	11.80560884	14.95732488	20.63429833	4.341700514	8.14385302	11.4521301	9.500792722	5.956272029	5.419499767	3.568871411	11.99673689	44.43531052	33.87892519	39.53584913	10.6031608	15.83017389	11.01993644	40.7589313	20.24291498	11.62672403	14.99798465
hsa-miR-3182	17.91319267	0	14.4896387	0	0	0	68.9376705	0	40.78137107	0	11.7581582	114.3957521	0	0	11.09312792	15.11106634	89.2450759	22.90409453	18.01555786	32.40709534	0	0	0	9.332565989	0	3.256798567	0	30.02574708	7.378505528	0	0	4.341700514	30.53944882	2.863032524	1.18759909	4.467204022	24.38774895	16.05992135	5.998368444	61.09855196	148.2202977	88.95566055	0	0	0	0	0	0	0
hsa-miR-3183	0	0	0	0	0	0	0	0	0	4.405936559	0	0	0	0	0	0	0	0	0	0	0	0	0	0	0	0	0	0	0	0	0	0	0	0	0	0	3.387187354	0	0	0	0	0	0	0	0	0	0	0	0
hsa-miR-3184-3p	17994.79721	2629.848784	23173.76216	70078.02066	2252.252252	46796.87618	45193.56713	77572.15941	29133.19196	26890.5323	26914.42412	61230.32631	37442.85436	54453.07791	62230.229	53561.17463	48254.81254	26451.81822	26326.41915	16458.91558	1244.167963	20601.78045	20242.44974	15902.69245	19796.75429	23149.32421	22914.00701	25979.77766	14410.2213	21138.43939	52756.74226	34651.65451	32107.14053	20364.75034	11783.35817	14623.39236	14323.06045	14976.32277	17656.19751	18079.61697	21318.31368	74643.68316	46510.76486	44049.43763	31602.42273	25168.64008	19650.80972	23738.86378	27337.57651
hsa-miR-3184-5p	2635.229677	328.731098	2654.018822	2291.417727	643.5006435	2054.349632	1979.495967	1806.353818	2008.482525	2359.379027	1136.62196	1329.850618	4396.280218	2529.096534	7597.683311	3208.583086	6131.136715	1583.998958	1230.747058	1305.3578	0	1442.230991	408.3847939	913.0360393	1359.309644	1836.834392	593.8936509	1591.364595	1266.151549	551.551355	1065.245651	2036.800254	2004.405824	1872.423271	770.7518096	1416.103675	1573.009807	672.732261	2036.446087	1110.882763	1084.125606	632.5735861	1805.188127	1713.616324	3446.485122	570.6250382	1454.959514	1466.420568	1456.679259
hsa-miR-3185	1.990354741	328.731098	2.414939783	14.05777747	321.7503218	15.105512	9.848238643	12.63184488	5.097671384	1.10148414	3.919386067	4.766489671	2.402338917	1.324827938	1.109312792	2.518511056	4.462253795	1.205478659	0.948187256	1.296283814	311.0419907	2.127184352	1.767899541	1.555427665	3.615185224	3.256798567	4.67632796	7.50643677	1.475701106	1.86966561	2.579287291	0.542712564	1.017981627	1.431516262	1.18759909	0.744534004	0.677437471	0.446108926	1.499592111	5.554413815	4.234865649	4.941981141	1.3253951	1.978771737	1.377492055	5.094866413	2.530364372	1.453340503	1.874748081
hsa-miR-3186-3p	23.88425689	3944.773176	28.9792774	168.6933296	3861.003861	181.266144	118.1788637	151.5821386	61.1720566	13.21780968	47.03263281	57.19787605	28.82806701	15.89793526	13.3117535	30.22213268	53.54704554	14.46574391	11.37824707	15.55540576	3732.503888	25.52621223	21.21479449	18.66513198	43.38222269	39.0815828	56.11593552	90.07724123	17.70841327	22.43598732	30.9514475	6.512550771	12.21577953	17.17819514	14.25118908	8.934408043	8.12924965	5.353307117	17.99510533	66.65296578	50.81838779	59.3037737	15.9047412	23.74526084	16.52990466	61.13839695	30.36437247	17.44008604	22.49697697
hsa-miR-3186-5p	0	0	0	0	0	0	0	0	0	0	0	0	0	0	0	0	0	0	0	0	0	0	0	0	0	0	0	7.50643677	0	0	0	0	0	10.02061383	0	0	0	0	0	0	0	0	0	0	0	0	0	0	0
hsa-miR-3187-3p	15.92283793	0	24.14939783	182.751107	0	151.05512	88.63414778	0	35.68369969	16.5222621	0	14.29946901	9.609355669	15.89793526	15.53037909	0	80.32056831	14.46574391	6.637310789	3.888851441	0	2.127184352	10.60739725	13.99884898	7.230370448	9.770395701	0	0	11.80560884	16.82699049	5.158574583	4.884413078	7.125871392	11.4521301	19.00158544	12.65707806	14.22618689	0.892217853	2.999184222	0	0	24.70990571	0	15.83017389	22.03987289	0	30.36437247	31.97349107	9.373740404
hsa-miR-3187-5p	0	0	0	0	0	0	0	0	0	0	0	0	0	0	0	0	53.54704554	0	0	0	0	0	3.535799082	0	0	0	0	0	7.378505528	0	0	0	0	0	0	0	0	0	0	0	0	0	0	0	0	0	0	0	0
hsa-miR-3188	15.92283793	0	0	0	0	0	0	0	0	0	0	0	16.81637242	0	0	0	0	15.67122257	14.22280883	5.185135254	0	0	0	10.88799365	3.615185224	32.56798567	0	0	0	0	0	3.79898795	0	0	0	6.700806033	0	0.446108926	0	16.66324144	0	0	5.301580401	0	0	0	0	0	0
hsa-miR-3190-3p	0	0	0	0	0	0	0	0	0	7.710388978	27.43570247	0	14.4140335	0	0	0	0	0	0	0	0	0	3.535799082	0	3.615185224	0	0	0	0	0	15.47572375	0	4.07192651	0	0	2.233602011	0	0	10.49714478	0	0	0	0	7.915086947	9.642444387	0	0	2.906681006	0
hsa-miR-3190-5p	0	0	14.4896387	0	0	0	0	0	0	0	0	0	0	0	0	0	0	0	0	0	0	0	0	0	10.84555567	3.256798567	0	7.50643677	0	0	0	0	6.107889765	0	0	0	0	0	0	0	0	0	0	0	0	0	0	0	0
hsa-miR-3191-3p	9.951773705	0	9.659759134	0	0	0	0	0	0	3.304452419	0	0	2.402338917	0	0	0	0	0	0	9.073986695	0	0	0	0	10.84555567	13.02719427	0	22.51931031	2.951402211	0	0	2.170850257	0	8.589097572	3.562797271	5.956272029	2.032312412	0	8.997552666	33.32648289	0	0	0	0	0	0	0	0	0
hsa-miR-3191-5p	0	0	0	0	0	0	0	0	0	1.10148414	0	0	12.01169459	0	0	0	0	0	0	0	0	14.89029047	1.767899541	0	0	0	0	0	1.475701106	1.86966561	15.47572375	3.256275385	0	2.863032524	0	8.934408043	2.032312412	0	0	66.65296578	0	0	0	15.83017389	0	0	17.71255061	0	13.12323657
hsa-miR-3192-3p	0	0	0	0	0	0	0	0	0	1.10148414	0	0	0	0	0	0	0	0	0	0	0	0	0	0	0	0	0	0	0	0	0	0	0	0	0	0	0	0	0	11.10882763	0	0	0	0	0	0	0	0	0
hsa-miR-3192-5p	41.79744956	6903.353057	50.71373545	295.2133268	6756.756757	317.215752	206.8130115	265.2687425	107.0510991	23.13116693	82.30710741	100.0962831	50.44911726	27.8213867	23.29556863	52.88873218	93.7073297	25.31505185	19.91193237	27.22196008	6531.881804	44.6708714	37.12589036	32.66398096	75.9188897	68.39276991	98.20288716	157.6351722	30.98972322	39.26297782	54.16503312	11.39696385	21.37761418	30.0618415	24.9395809	15.63521408	14.22618689	9.368287455	31.49143433	116.6426901	88.93217863	103.781604	27.83329711	41.55420647	28.92733316	106.9921947	53.13765182	30.52015057	39.3697097
hsa-miR-3193	3.980709482	657.4621959	4.829879567	28.11555493	643.5006435	30.211024	19.69647729	25.26368976	10.19534277	2.202968279	7.838772135	9.532979342	4.804677834	2.649655876	2.218625584	5.037022113	8.92450759	2.410957319	1.896374511	2.592567627	622.0839813	4.254368705	3.535799082	3.11085533	7.230370448	6.513597134	9.35265592	15.01287354	2.951402211	3.739331221	5.158574583	1.085425128	2.035963255	2.863032524	2.375198181	1.489068007	1.354874942	0.892217853	2.999184222	11.10882763	8.469731298	9.883962283	2.650790201	3.957543474	2.754984111	10.18973283	5.060728745	2.906681006	3.749496161
hsa-miR-3194-3p	29.85532111	4930.966469	36.22409675	210.866662	4826.254826	226.58268	147.7235796	189.4776732	76.46507076	16.5222621	58.79079101	71.49734507	36.03508376	19.87241907	16.63969188	37.77766584	66.93380693	18.08217989	14.22280883	19.4442572	4665.62986	31.90776529	26.51849311	23.33141497	54.22777836	48.85197851	70.1449194	112.5965515	22.13551658	28.04498415	38.68930937	8.140688463	15.26972441	21.47274393	17.81398635	11.16801005	10.16156206	6.691633896	22.49388166	83.31620722	63.52298473	74.12971712	19.8809265	29.68157605	20.66238083	76.42299619	37.95546559	21.80010755	28.12122121
hsa-miR-3194-5p	3.980709482	657.4621959	4.829879567	28.11555493	643.5006435	30.211024	19.69647729	25.26368976	10.19534277	2.202968279	7.838772135	9.532979342	4.804677834	2.649655876	2.218625584	5.037022113	8.92450759	2.410957319	1.896374511	2.592567627	622.0839813	4.254368705	3.535799082	3.11085533	7.230370448	6.513597134	9.35265592	15.01287354	2.951402211	3.739331221	5.158574583	1.085425128	2.035963255	2.863032524	2.375198181	1.489068007	1.354874942	0.892217853	2.999184222	11.10882763	8.469731298	9.883962283	2.650790201	3.957543474	2.754984111	10.18973283	5.060728745	2.906681006	3.749496161
hsa-miR-3195	3.980709482	0	0	0	0	0	0	25.26368976	0	5.507420699	0	19.06595868	0	9.273795566	0	2.518511056	4.462253795	0	16.11918335	2.592567627	0	0	0	0	0	13.02719427	0	0	0	0	0	0	0	4.294548786	0	0	0	0	0	27.77206907	16.9394626	34.59386799	0	11.87263042	0	10.18973283	0	0	28.12122121
hsa-miR-3196	1.990354741	0	0	0	0	0	0	0	0	1.10148414	0	19.06595868	0	0	0	0	0	4.821914638	0	0	0	0	0	0	0	0	0	0	2.951402211	0	0	0	0	0	0	0	0	0	0	0	0	34.59386799	0	0	0	0	0	0	0
hsa-miR-3198	13.93248319	0	14.4896387	0	0	0	49.24119321	0	0	2.202968279	0	0	0	0	0	0	0	0	0	2.592567627	0	0	0	0	14.4607409	0	0	0	0	0	0	1.085425128	6.107889765	0	0	2.978136014	0	0	1.499592111	0	0	4.941981141	0	17.80894563	0	0	0	0	16.87273273
hsa-miR-3199	0	0	0	0	0	0	0	0	0	0	0	0	0	0	0	0	0	0	0	0	0	2.127184352	0	0	0	0	0	0	0	0	0	3.256275385	0	0	0	0	0	0	0	0	0	0	0	0	0	0	0	0	0
hsa-miR-32-3p	13.93248319	0	0	0	0	0	0	0	0	0	0	0	12.01169459	34.44552639	0	0	4.462253795	0	0	16.85168958	0	12.76310611	5.303698623	9.332565989	14.4607409	22.79758997	0	30.02574708	10.32990774	0	30.9514475	16.82408949	20.35963255	7.15758131	30.87757635	0	0.677437471	3.122762485	55.4849081	0	0	0	30.48408731	39.57543474	42.70225371	0	22.77327935	1.453340503	0
hsa-miR-32-5p	101.5080918	0	2.414939783	182.751107	0	0	0	0	0	79.30685806	3.919386067	0	96.09355669	86.11381597	26.623507	0	249.8862125	91.61637812	0	84.25844788	0	82.96018974	93.69867567	169.5416155	278.3692622	123.7583455	201.0821023	75.0643677	215.4523614	166.4002393	136.7022264	125.9093149	134.3735748	118.8158497	204.2670435	116.1473046	276.3944881	111.0811227	34.49061855	116.6426901	139.7505664	0	56.99198931	57.38438037	78.51704715	0	17.71255061	172.9475199	48.7434501
hsa-miR-3200-3p	0	0	0	0	0	0	0	0	0	0	0	0	0	0	0	0	0	0	0	0	0	2.127184352	7.071598164	0	0	6.513597134	4.67632796	0	2.951402211	13.08765927	0	2.170850257	0	0	0	0	0	0	2.999184222	0	0	0	0	0	0	0	0	0	0
hsa-miR-3200-5p	0	0	0	0	0	0	0	0	0	0	0	0	0	0	0	0	0	1.205478659	0	0	0	0	0	0	0	0	0	0	0	0	0	1.628137693	0	0	0	0	0	0	0	0	0	0	0	0	0	0	0	0	0
hsa-miR-3202	0	0	0	0	0	0	0	0	0	0	0	0	0	0	0	0	0	0	0	0	0	0	0	0	0	0	0	0	4.427103317	0	0	0	0	0	0	0	0	0	0	0	0	0	0	0	0	0	0	0	0
hsa-miR-320a	106368.5381	8875.739645	132874.8168	372910.6628	6113.256113	193849.0355	309402.1134	411646.561	215636.5972	71328.80844	128783.1874	83361.13786	128570.7765	147359.2867	217420.8699	177693.5476	215589.3299	138092.4024	92632.20575	43267.36113	4354.587869	70992.65058	58269.96887	40153.36517	52282.80871	54567.65999	55063.76173	100436.124	32257.35047	49129.20324	38003.21895	37902.50277	62334.06899	39595.73981	25118.90836	45492.51669	33004.75358	26461.39708	36778.99611	52367.01345	43102.46257	67690.31569	45747.33728	53500.05145	55146.51694	57266.29848	51601.72065	115722.2376	88399.99625
hsa-miR-320b	4571.84484	657.4621959	8148.006829	23251.56393	321.7503218	14546.60806	16023.08427	18429.86168	11378.00253	3669.043669	5992.741297	5300.336514	10366.09243	6931.499771	21791.34048	9154.78769	22293.41996	4907.503622	3891.360497	2872.564931	311.0419907	3803.405622	2326.555796	1894.510896	1746.134463	2022.47191	2043.555319	5066.844819	1313.373984	2550.223892	2540.597982	3783.791998	2953.164701	2489.40678	1416.805715	2837.419088	1275.614758	1272.302658	1603.063967	3993.623533	3481.059563	5001.284915	4686.597075	4915.268994	4799.182321	2521.958874	2669.534413	4604.182714	4662.498477
hsa-miR-320c	2649.16216	0	4902.32776	16180.50186	321.7503218	10166.00958	10448.9812	8829.659572	6152.88936	2039.948627	3170.783328	3017.187962	8355.334754	4797.201963	18423.46685	5354.354506	19620.52994	2525.477791	1998.778735	1695.539228	0	1759.181459	1013.006437	839.930939	990.5607514	1120.338707	883.8259845	2589.720685	680.2982097	1262.024287	1583.682397	2797.140556	1656.256108	1547.469079	774.3146069	1385.577781	679.4697832	608.0464667	814.2785162	2377.289113	2303.766913	2772.45142	3601.098487	3391.614757	3793.61312	1166.724408	1447.368421	2136.41054	2757.754427
hsa-miR-320d	999.1580799	0	1849.843874	5412.244324	321.7503218	4516.548088	5022.601708	4206.404345	3242.119	773.2418661	1508.963636	1096.292624	4189.679072	1702.4039	8285.457242	2092.882688	7117.294803	1143.999248	905.5188291	760.9185986	0	704.0980207	459.6538806	320.418099	502.5107461	573.1965478	434.8985003	1125.965515	315.8000366	536.5940302	822.7926459	1455.012385	771.6300736	720.0526798	339.6533398	740.0667996	326.5248609	311.3840306	409.3886463	1066.447452	1113.769666	1235.495285	1777.354829	1353.479868	1947.773766	509.4866413	738.8663968	1290.566367	1083.604391
hsa-miR-320e	1.990354741	0	33.80915697	0	0	0	0	0	0	0	3.919386067	0	28.82806701	5.299311752	11.09312792	0	0	2.410957319	14.22280883	16.85168958	0	4.254368705	1.767899541	0	0	0	0	7.50643677	0	0	28.3721602	5.969838207	10.17981627	10.02061383	1.18759909	5.211738025	5.419499767	0.892217853	1.499592111	0	0	0	0	5.93631521	0	0	12.65182186	0	3.749496161
hsa-miR-323a-3p	31.84567585	0	19.31951827	0	0	90.63307201	0	0	147.8324701	40.75491317	0	0	0	17.22276319	0	20.14808845	0	27.72600917	44.56480101	73.88817737	0	29.78058093	19.44689495	34.21940863	119.3011124	280.0846768	23.3816398	157.6351722	33.94112543	11.21799366	12.89643646	1.628137693	12.21577953	22.90426019	0	110.9355665	70.45349697	24.53599095	52.48572388	177.7412421	194.8038198	44.47783027	5.301580401	11.87263042	19.28488877	5.094866413	123.9878543	50.86691761	1.874748081
hsa-miR-323a-5p	7.961418964	0	0	112.4622197	0	0	0	0	0	4.405936559	0	0	0	0	0	0	0	0	1.896374511	2.592567627	0	0	0	0	21.69111134	13.02719427	0	0	4.427103317	0	0	0	0	2.863032524	0	0	6.774374708	4.014980338	4.498776333	0	0	0	0	0	0	0	0	0	0
hsa-miR-323b-3p	111.4598655	0	9.659759134	0	0	196.371656	0	0	163.1254843	35.24749247	78.38772135	0	0	42.39449402	0	7.555533169	4.462253795	57.86297565	73.95860594	75.18446119	0	14.89029047	26.51849311	12.44342132	292.8300031	211.6919069	65.46859144	210.1802295	25.0869188	22.43598732	33.53073479	4.884413078	10.17981627	38.65093907	4.750396361	117.6363726	83.32480891	51.30252654	179.9510533	560.9957953	182.0992229	74.12971712	11.9285559	39.57543474	57.85466632	0	318.8259109	113.3605592	82.48891555
hsa-miR-324-3p	13.93248319	0	0	56.23110986	0	0	0	0	0	5.507420699	35.27447461	23.83244836	16.81637242	0	52.13770122	5.037022113	8.92450759	0	33.18655395	9.073986695	0	14.89029047	1.767899541	7.777138324	0	9.770395701	0	0	4.427103317	0	0	4.884413078	8.14385302	8.589097572	0	0	10.16156206	0	1.499592111	0	0	0	47.71422361	0	22.03987289	0	0	0	0
hsa-miR-324-5p	39.80709482	0	0	0	0	0	0	0	0	0	0	0	72.07016752	0	100.9474641	30.22213268	0	0	16.11918335	6.481419068	0	14.89029047	10.60739725	34.21940863	0	6.513597134	14.02898388	0	10.32990774	1.86966561	0	158.4720688	15.26972441	21.47274393	0	6.700806033	4.064624825	0	19.49469744	0	0	0	0	0	0	0	0	17.44008604	0
hsa-miR-326	177.1415719	0	45.88385589	0	0	45.316536	315.1436366	0	0	177.3389465	50.95201888	0	64.86315076	14.57310732	87.63571055	90.66639803	553.3194706	94.02733543	0	71.29560975	0	27.65339658	14.14319633	32.66398096	43.38222269	87.93356131	9.35265592	60.05149416	57.55234312	0	0	8.140688463	45.80917324	70.14429684	11.8759909	29.78136014	50.13037284	3.122762485	68.9812371	38.8808967	4.234865649	0	34.46027261	11.87263042	198.358856	0	60.72874494	172.9475199	121.8586252
hsa-miR-328-3p	1634.081242	0	287.3778342	98.40444226	0	679.7480401	896.1897165	240.0050527	1503.813058	601.4103403	513.4395748	190.6595868	117.7146069	152.3552129	203.0042409	209.0364177	410.5273492	1895.012453	284.4561767	544.4392017	311.0419907	538.1776412	130.824566	387.3014885	1167.704827	1449.275362	116.908199	810.6951711	804.2571025	538.4636958	518.4367456	52.64311873	154.7332074	312.0705451	339.6533398	2147.9806	1751.8533	277.9258612	2754.750708	1299.732833	965.5493679	686.9353787	681.2530815	217.664891	541.3543777	112.0870611	1814.271255	1183.01917	284.9617083
hsa-miR-328-5p	0	0	0	0	0	0	0	0	5.097671384	0	0	0	0	0	0	0	0	0	0	0	0	0	0	0	0	0	0	0	4.427103317	0	0	0	0	0	0	2.978136014	0	0	0	0	0	0	0	0	0	0	0	0	0
hsa-miR-329-3p	0	0	0	0	0	0	0	0	0	0	0	0	0	0	0	0	0	24.10957319	6.637310789	5.185135254	0	0	5.303698623	41.99654695	72.30370448	68.39276991	18.70531184	75.0643677	17.70841327	1.86966561	0	0	0	41.5139716	5.937995451	5.956272029	45.38831055	7.137742823	26.992658	11.10882763	0	0	23.85711181	0	30.30482522	0	27.8340081	15.98674553	1.874748081
hsa-miR-329-5p	1.990354741	0	0	0	0	0	0	0	0	0	0	0	0	0	7.765189543	0	0	0	0	0	0	0	0	0	0	0	0	0	0	0	0	0	0	0	0	0	0	0	0	0	0	0	0	0	5.509968221	0	0	0	0
hsa-miR-330-3p	244.8136331	0	166.6308451	0	0	15.105512	0	0	310.9579544	220.2968279	133.2591263	119.1622418	160.9567075	99.36209535	100.9474641	78.07384274	4.462253795	180.8217989	31.29017943	165.9243281	0	89.3417428	42.42958898	91.77023223	54.22777836	205.1783097	4.67632796	120.1029883	115.1046862	57.95963392	30.9514475	36.90445437	58.02495277	130.2679798	71.25594542	113.1691685	178.8434923	41.48813016	317.9135275	166.6324144	4.234865649	0	117.9601639	140.4927933	221.7762209	280.2176527	316.2955466	207.8276919	134.9818618
hsa-miR-330-5p	53.739578	0	48.29879567	0	0	0	0	0	0	44.05936559	97.98465168	57.19787605	122.5192848	11.92345144	155.3037909	42.81468796	107.0940911	87.99994214	60.68398436	62.22162305	0	65.94271493	42.42958898	26.4422703	65.07333403	94.44715844	9.35265592	7.50643677	23.61121769	35.5236466	61.90289499	22.25121513	77.36660369	45.80852038	54.62955815	54.35098226	39.96881078	33.90427841	20.99428955	38.8808967	42.34865649	0	74.22212562	93.00227163	97.80193593	71.32812978	68.31983806	223.8144375	91.86265596
hsa-miR-331-3p	0	0	0	0	0	0	0	0	0	0	0	0	0	0	0	0	0	0	0	0	0	6.381553057	0	3.11085533	0	13.02719427	0	0	0	0	0	2.170850257	3.053944882	5.726065048	0	0	0	0	0	0	0	0	0	0	0	0	0	0	0
hsa-miR-331-5p	13.93248319	0	0	0	0	0	0	126.3184488	0	2.202968279	0	0	7.207016752	0	0	30.22213268	44.62253795	0	5.689123534	3.888851441	0	4.254368705	7.071598164	0	0	0	14.02898388	0	7.378505528	0	43.84788395	13.02510154	14.25174278	4.294548786	5.937995451	18.61335009	6.774374708	7.137742823	0	0	122.8111038	39.53584913	7.952370602	15.83017389	11.01993644	0	22.77327935	0	0
hsa-miR-335-3p	45.77815904	0	0	0	0	0	0	0	5.097671384	30.84155591	0	0	0	0	0	0	4.462253795	54.24653967	0	24.62939246	0	6.381553057	5.303698623	13.99884898	28.92148179	35.82478424	9.35265592	60.05149416	67.88225086	0	0	0	0	15.74667888	47.50396361	158.5857428	98.90587074	73.16186393	89.97552666	49.98972433	0	0	71.57133542	0	103.3119041	0	121.4574899	47.9602366	50.61819818
hsa-miR-335-5p	167.1897982	0	99.01253112	0	0	317.215752	551.501364	50.52737952	275.2742547	80.4083422	43.11324674	47.66489671	62.46081185	58.29242927	38.82594771	30.22213268	209.7259284	188.0546709	0	272.2196008	0	216.9728039	61.87648393	167.9861878	394.0551894	485.2629865	84.17390328	97.583678	154.9486161	158.9215769	64.48218228	117.2259139	193.4165092	130.2679798	97.3831254	376.7342058	409.1722324	93.68287455	125.9657373	249.9486217	80.46244733	69.18773598	295.5631074	126.6413912	308.5582204	147.751126	285.9311741	200.5609894	256.8404871
hsa-miR-337-3p	9.951773705	0	0	0	0	0	0	0	0	0	0	0	0	0	0	0	0	9.643829275	0	11.66655432	0	12.76310611	0	17.10970431	36.15185224	42.33838137	0	0	4.427103317	0	0	0	0	0	0	0	3.387187354	6.24552497	0	66.65296578	0	0	3.976185301	0	0	0	0	21.80010755	0
hsa-miR-337-5p	7.961418964	0	7.24481935	0	0	0	0	0	0	0	0	0	0	0	0	0	0	0	1.896374511	6.481419068	0	4.254368705	3.535799082	0	10.84555567	13.02719427	4.67632796	15.01287354	0	0	0	0	0	8.589097572	0	4.467204022	4.064624825	4.014980338	0	0	0	0	0	0	0	0	20.24291498	11.62672403	0
hsa-miR-338-3p	0	0	14.4896387	0	0	0	0	0	0	7.710388978	0	0	14.4140335	0	5.546563959	0	0	0	0	0	0	0	0	6.221710659	10.84555567	0	4.67632796	7.50643677	1.475701106	0	0	0.542712564	0	0	0	14.14614607	11.516437	2.676653558	0	0	0	0	0	0	0	0	2.530364372	2.906681006	13.12323657
hsa-miR-338-5p	344.3313702	0	499.8925352	0	0	135.949608	305.2953979	50.52737952	295.6649403	307.314075	148.9366706	128.6952211	1016.189362	900.8829978	955.1183138	589.3315872	290.0464967	341.1504606	99.55966184	514.624674	0	389.2747365	88.39497704	379.5243502	375.9792633	540.6285621	42.08695164	270.2317237	143.1430072	188.8362266	211.5015579	562.2502165	1037.323278	529.6610169	182.8902599	262.0759693	262.8457387	90.11400314	467.8727386	433.2442776	182.0992229	113.6655663	528.832645	1937.21753	1093.728692	336.2611832	447.8744939	449.0822155	374.9496161
hsa-miR-339-3p	185.1029909	0	33.80915697	407.6755465	0	0	275.750682	0	40.78137107	133.2795809	27.43570247	195.4260765	115.312268	109.9607189	299.5144538	161.1847076	312.3577657	132.6026525	116.6270324	84.25844788	0	70.19708363	61.87648393	79.32681091	108.4555567	188.8943169	51.43960756	90.07724123	122.4831918	74.78662441	36.11002208	68.38178309	118.0858688	61.55519927	34.44037362	105.7238285	105.002808	35.24260519	70.48082921	55.54413815	46.58352214	98.83962283	135.1903002	39.57543474	158.4115864	40.7589313	156.8825911	187.4809249	181.8505638
hsa-miR-339-5p	1472.862508	0	485.4028965	196.8088845	643.5006435	196.371656	679.5284663	126.3184488	474.0834387	1036.496575	290.034569	123.9287314	331.5227706	290.1373184	156.4131036	211.5549287	1030.780627	630.4653389	224.7203796	654.6233258	311.0419907	391.4019208	228.0590408	396.6340545	990.5607514	1038.918743	158.9951506	375.3218385	931.1673976	119.6585991	188.2879723	15.73866436	258.5673334	1259.734311	318.2765562	720.7089155	1127.255951	312.7223574	830.7740295	261.0574493	232.9176107	108.7235851	426.7772223	114.7687607	1052.40393	234.363855	756.5789474	962.1114131	403.0708374
hsa-miR-33a-5p	328.4085323	0	113.5021698	0	0	0	78.78590914	0	40.78137107	90.32169946	27.43570247	0	115.312268	22.52207495	84.30777218	78.07384274	98.16958349	167.5615337	96.71510007	159.4429091	0	89.3417428	35.35799082	110.4353642	227.7566691	315.909461	32.73429572	142.6222986	166.7542249	95.35294613	72.22004416	25.50749052	101.7981627	220.4535044	150.8250845	274.7330473	346.8479851	107.0661423	115.4685925	94.42503485	42.34865649	0	88.80147172	25.72403258	276.8759031	35.66406489	245.4453441	235.4411615	108.7353887
hsa-miR-33b-3p	39.80709482	6574.621959	48.29879567	281.1555493	6435.006435	302.11024	196.9647729	252.6368976	101.9534277	22.02968279	78.38772135	95.32979342	48.04677834	26.49655876	22.18625584	50.37022113	89.2450759	24.10957319	18.96374511	25.92567627	6220.839813	42.54368705	35.35799082	31.1085533	72.30370448	65.13597134	93.5265592	150.1287354	29.51402211	37.39331221	51.58574583	10.85425128	20.35963255	28.63032524	23.75198181	14.89068007	13.54874942	8.922178528	29.99184222	111.0882763	84.69731298	98.83962283	26.50790201	39.57543474	27.54984111	101.8973283	50.60728745	29.06681006	37.49496161
hsa-miR-33b-5p	9.951773705	0	0	0	0	0	0	0	0	0	0	0	0	0	0	0	0	0	0	0	0	0	0	0	0	0	0	0	5.902804422	0	0	0.542712564	5.089908137	0	0	0	4.064624825	0	0	0	0	0	0	0	0	0	0	0	0
hsa-miR-340-3p	63.69135171	0	12.07469892	0	0	0	0	0	81.56274214	24.23265107	23.5163164	0	2.402338917	0	0	0	0	77.1506342	21.80830688	81.66588025	0	42.54368705	47.7332876	104.2136535	260.2933361	146.5559355	14.02898388	210.1802295	147.5701106	67.30796197	38.68930937	10.85425128	78.38458532	184.6655978	80.75673814	166.0310828	208.650741	95.02120133	125.9657373	77.76179341	21.17432824	138.375472	31.80948241	29.68157605	48.21222194	0	48.07692308	0	0
hsa-miR-340-5p	5352.063898	0	2086.507973	393.617769	1287.001287	287.004728	2846.140968	164.2139835	1544.594429	2802.175651	889.7006373	1510.977226	2671.400876	2170.068162	1115.968669	264.4436609	2726.437069	4093.805527	1182.389508	3958.850767	311.0419907	2388.828028	783.1794966	2715.776703	4443.06264	4735.385116	701.449194	3077.639076	2669.5433	1721.962027	1934.465469	2308.156536	3338.979738	3448.522675	1857.404977	4800.010721	7595.428923	1305.760828	3420.569605	4971.200364	1139.17886	1136.655663	3130.583227	2212.266802	3339.040742	142.6562596	4962.044534	5175.345532	3483.281934
hsa-miR-342-3p	31.84567585	0	0	0	0	0	0	0	50.97671384	29.74007177	0	90.56330375	7.207016752	23.84690288	7.765189543	0	4.462253795	20.49313721	0	71.29560975	0	165.9203795	120.2171688	73.10510025	83.14926015	45.59517994	14.02898388	52.54505739	67.88225086	0	0	23.87935283	15.26972441	8.589097572	61.7551527	55.84005027	27.7749363	10.26050531	31.49143433	44.43531052	67.75785038	79.07169826	46.38882851	15.83017389	84.02701537	0	126.5182186	0	16.87273273
hsa-miR-342-5p	197.0451194	0	883.8679608	801.2933155	0	135.949608	137.875341	50.52737952	596.4275519	628.9474438	246.9213222	357.4867253	720.7016752	368.3021668	843.0777218	614.5166977	321.2822733	202.5204148	266.4406188	869.8064389	0	855.1281097	1168.581597	578.6190913	289.2148179	198.6647126	158.9951506	367.8154017	380.7308852	312.2341569	608.7118008	516.1196486	262.6392599	339.2693541	560.5467706	374.5006038	90.77662109	213.6861758	277.4245405	316.6015875	152.4551634	607.8636804	514.2532989	518.438195	476.6122511	779.5145611	789.4736842	267.4146526	843.6366363
hsa-miR-345-5p	242.8232784	0	205.2698816	210.866662	0	60.42204801	9.848238643	328.4279669	112.1487704	150.9033271	137.1785124	133.4617108	199.3941301	198.7241907	270.6723212	309.7768599	535.4704554	182.0272776	116.6270324	162.0354767	0	180.81067	118.4492692	161.7644771	133.7618533	162.8399284	88.85023124	30.02574708	123.9588929	168.2699049	0	68.38178309	108.9240341	85.89097572	92.63272904	123.5926446	144.9716188	75.83851749	169.4539085	188.8500697	105.8716412	29.65188685	55.66659421	205.7922606	418.7575848	417.7790458	179.6558704	212.1877135	268.0889755
hsa-miR-34a-5p	0	0	21.73445805	0	0	0	0	0	0	30.84155591	0	0	4.804677834	0	24.40488142	12.59255528	0	4.821914638	0	10.37027051	0	27.65339658	10.60739725	24.88684264	25.30629657	26.05438854	0	7.50643677	5.902804422	61.69896514	2.579287291	1.085425128	13.23376116	40.08245534	9.500792722	3.722670018	8.12924965	16.9521392	10.49714478	16.66324144	0	0	3.976185301	15.83017389	2.754984111	71.32812978	20.24291498	0	13.12323657
hsa-miR-34b-3p	0	0	0	0	0	0	0	0	0	0	0	0	0	0	0	0	0	0	0	0	0	12.76310611	0	0	0	0	0	0	0	0	0	0	0	0	0	0	0	0	5.998368444	0	0	0	0	0	0	0	0	0	18.74748081
hsa-miR-34b-5p	0	0	0	0	0	0	0	0	0	0	0	0	0	0	0	0	0	0	0	6.481419068	0	0	0	7.777138324	0	0	0	0	0	3.739331221	0	0	0	0	0	0	0	0	0	0	0	0	0	0	0	0	0	0	0
hsa-miR-34c-3p	0	0	0	0	0	0	0	0	0	0	0	0	0	0	0	0	0	0	0	0	0	10.63592176	0	18.66513198	18.07592612	0	0	0	0	0	0	0	0	0	0	0	0	0	0	0	0	0	0	0	0	0	0	0	0
hsa-miR-34c-5p	155.2476698	0	589.2453072	0	0	0	0	0	188.6138412	46.26233387	227.3243919	23.83244836	55.25379509	18.54759113	1.109312792	0	147.2543752	144.6574391	17.0673706	364.2557516	0	584.9756969	54.80488577	424.6317525	72.30370448	61.87917277	210.4347582	0	59.02804422	246.7958606	56.74432041	5.969838207	10.17981627	4.294548786	61.7551527	161.5638788	103.647933	24.08988203	224.9388166	155.5235868	173.6294916	69.18773598	99.40463252	29.68157605	16.52990466	76.42299619	316.2955466	151.1474123	530.5537068
hsa-miR-3529-3p	119.4212845	328.731098	183.5354235	590.4266535	0	513.587408	59.08943186	290.5324323	310.9579544	129.9751285	1704.932939	271.6899112	271.4642976	498.1353047	191.911113	198.9623734	557.7817244	343.5614179	338.5028503	321.4783858	0	204.2096978	459.6538806	321.9735266	289.2148179	188.8943169	355.400925	577.9956313	512.0682836	508.549046	660.2975466	420.6022373	429.5882468	396.5300046	408.5340871	254.6306292	361.074172	419.7884998	157.4571716	266.6118631	690.2831008	691.8773598	287.6107368	290.8794453	95.04695182	417.7790458	298.582996	75.57370616	1152.97007
hsa-miR-3529-5p	1.990354741	328.731098	2.414939783	14.05777747	321.7503218	15.105512	9.848238643	12.63184488	5.097671384	1.10148414	3.919386067	4.766489671	2.402338917	1.324827938	1.109312792	2.518511056	4.462253795	1.205478659	0.948187256	1.296283814	311.0419907	2.127184352	1.767899541	1.555427665	3.615185224	3.256798567	4.67632796	7.50643677	1.475701106	1.86966561	2.579287291	0.542712564	1.017981627	1.431516262	1.18759909	0.744534004	0.677437471	0.446108926	1.499592111	5.554413815	4.234865649	4.941981141	1.3253951	1.978771737	1.377492055	5.094866413	2.530364372	1.453340503	1.874748081
hsa-miR-3591-3p	39196.05591	16107.8238	107211.2517	36072.25698	4182.754183	90753.9161	25172.09797	30366.95509	56257.90139	100257.0864	84070.83115	118814.288	29789.00257	98161.80124	48198.53149	148959.8549	56652.77418	30221.34999	70184.82066	21647.93969	30482.11509	59271.8648	26385.90065	10922.21306	38570.41116	20898.8764	23839.91994	18976.27215	19719.79387	39427.50839	28619.77178	10402.17172	58705.98247	40380.21072	68415.20839	10078.75681	5798.86475	26765.64337	38077.64288	63748.00735	50691.34182	38562.27885	11366.58838	93160.57337	87310.95643	218106.1363	24423.07692	24352.17347	59536.3748
hsa-miR-3591-5p	0	0	0	0	0	0	0	0	0	0	0	0	0	0	0	0	0	0	0	7.777702881	0	8.50873741	0	0	0	0	0	0	0	0	0	0	0	0	5.937995451	7.445340036	0	0	13.496329	0	0	0	17.2301363	0	0	71.32812978	2.530364372	0	14.99798465
hsa-miR-3605-3p	0	0	0	0	0	0	0	0	0	0	0	0	0	0	0	0	0	0	0	0	0	2.127184352	0	0	3.615185224	0	0	7.50643677	0	7.478662441	20.63429833	0	0	2.863032524	14.25118908	5.956272029	21.67799907	2.230544632	4.498776333	0	33.87892519	29.65188685	6.626975501	13.85140216	0	0	0	1.453340503	0
hsa-miR-3605-5p	5.971064223	0	0	0	0	0	0	0	0	0	0	0	7.207016752	21.19724701	0	35.25915479	0	13.26026525	27.49743041	6.481419068	0	14.89029047	3.535799082	0	0	22.79758997	4.67632796	0	2.951402211	11.21799366	69.64075687	23.87935283	17.30568767	2.863032524	0	7.445340036	5.419499767	9.368287455	16.49551322	0	0	44.47783027	13.253951	7.915086947	41.32476166	0	12.65182186	0	11.24848848
hsa-miR-3607-3p	5.971064223	986.1932939	7.24481935	42.1733324	965.2509653	45.316536	29.54471593	37.89553464	15.29301415	3.304452419	11.7581582	14.29946901	7.207016752	3.974483814	3.327938375	7.555533169	13.38676139	3.616435978	2.844561767	3.888851441	933.125972	6.381553057	5.303698623	4.666282995	10.84555567	9.770395701	14.02898388	22.51931031	4.427103317	5.608996831	7.737861874	1.628137693	3.053944882	4.294548786	3.562797271	2.233602011	2.032312412	1.338326779	4.498776333	16.66324144	12.70459695	14.82594342	3.976185301	5.93631521	4.132476166	15.28459924	7.591093117	4.360021509	5.624244242
hsa-miR-3609	5.971064223	986.1932939	7.24481935	42.1733324	965.2509653	45.316536	29.54471593	37.89553464	15.29301415	3.304452419	11.7581582	14.29946901	7.207016752	3.974483814	3.327938375	7.555533169	13.38676139	3.616435978	2.844561767	3.888851441	933.125972	6.381553057	5.303698623	4.666282995	10.84555567	9.770395701	14.02898388	22.51931031	4.427103317	5.608996831	7.737861874	1.628137693	3.053944882	4.294548786	3.562797271	2.233602011	2.032312412	1.338326779	4.498776333	16.66324144	12.70459695	14.82594342	3.976185301	5.93631521	4.132476166	15.28459924	7.591093117	4.360021509	5.624244242
hsa-miR-361-3p	1184.261071	0	847.643864	1658.817741	643.5006435	845.9086721	531.8048867	12.63184488	310.9579544	601.4103403	274.3570247	514.7808845	1179.548408	529.9311752	1247.976891	788.2939606	1441.307976	280.8765276	278.7670531	488.6989977	0	259.516491	302.3108215	157.0981941	130.1466681	55.36557564	74.82124736	142.6222986	163.8028227	228.0992045	198.6051214	410.2906986	365.4554043	478.1264315	261.2717999	131.7825186	90.77662109	72.71575501	422.8849753	116.6426901	186.3340886	44.47783027	381.7137889	356.1789126	588.1891076	219.0792557	318.8259109	264.5079716	382.4486085
hsa-miR-361-5p	63.69135171	0	70.03325372	0	0	0	0	0	0	84.81427876	141.0978984	0	115.312268	0	75.43326984	52.88873218	93.7073297	86.79446348	1.896374511	108.8878403	0	159.5388264	15.91109587	51.32911294	195.2200021	201.9215112	32.73429572	37.53218385	100.3476752	5.608996831	0	65.12550771	59.04293439	118.8158497	39.19076998	119.8699746	73.84068432	28.99708022	103.4718557	261.0574493	67.75785038	19.76792457	96.75384232	93.00227163	201.1138401	127.3716603	167.0040486	204.9210109	104.9858925
hsa-miR-3611	0	0	0	0	0	0	0	0	0	0	0	0	0	0	0	0	0	0	0	0	0	4.254368705	0	0	0	0	0	0	0	0	0	0	4.07192651	0	0	0	0	0	7.497960555	0	0	0	0	0	0	0	0	0	0
hsa-miR-3613-3p	0	0	16.90457848	0	0	0	0	0	0	8.811873118	0	0	0	0	0	0	0	0	0	7.777702881	0	0	1.767899541	10.88799365	10.84555567	0	9.35265592	0	4.427103317	0	0	0	0	1.431516262	10.68839181	0	0	0.446108926	1.499592111	0	0	0	3.976185301	9.893858684	0	0	0	1.453340503	0
hsa-miR-3613-5p	248.7943426	0	43.4689161	0	0	0	78.78590914	0	0	148.7003589	172.452987	100.0962831	98.4958956	5.299311752	28.84213259	25.18511056	80.32056831	209.7532867	52.15029906	169.8131796	0	104.2320333	212.1479449	199.0947411	224.1414839	214.9487054	201.0821023	172.6480457	252.3448891	213.1418796	190.8672596	158.4720688	141.4994462	220.4535044	271.9601917	208.469521	224.2318028	162.3836492	272.9257642	111.0882763	76.22758168	182.8533022	152.4204365	215.6861193	92.29196771	0	129.048583	117.7205808	67.49093091
hsa-miR-3614-3p	0	0	0	0	0	0	0	0	0	0	0	0	9.609355669	0	0	0	0	0	0	0	0	0	0	1.555427665	0	0	0	0	0	0	0	0	0	0	0	0	0	0	0	0	0	0	0	27.70280432	0	0	0	0	0
hsa-miR-3614-5p	3.980709482	0	0	0	0	0	0	0	0	7.710388978	0	0	0	11.92345144	57.68426517	20.14808845	0	0	0	0	0	0	0	0	0	0	0	7.50643677	0	0	0	8.683401028	4.07192651	0	0	5.211738025	0	0	0	0	0	0	0	15.83017389	9.642444387	0	0	0	20.62222889
hsa-miR-3615	99.51773705	0	106.2573505	196.8088845	0	120.844096	157.5718183	138.9502937	142.7347987	116.7573188	223.4050058	224.0250145	76.87484535	105.986235	28.84213259	151.1106634	227.5749436	69.91776225	184.8965148	90.73986695	0	27.65339658	81.32337888	101.1027982	14.4607409	32.56798567	243.1690539	22.51931031	38.36822875	95.35294613	2.579287291	18.99493975	60.06091602	77.30187815	62.94275179	55.84005027	34.54931101	44.61089264	124.4661452	77.76179341	127.0459695	24.70990571	144.4680659	96.9598151	325.0881251	76.42299619	22.77327935	98.82715421	97.4869002
hsa-miR-3616-5p	1.990354741	328.731098	2.414939783	14.05777747	321.7503218	15.105512	9.848238643	12.63184488	5.097671384	1.10148414	3.919386067	4.766489671	2.402338917	1.324827938	1.109312792	2.518511056	4.462253795	1.205478659	0.948187256	1.296283814	311.0419907	2.127184352	1.767899541	1.555427665	3.615185224	3.256798567	4.67632796	7.50643677	1.475701106	1.86966561	2.579287291	0.542712564	1.017981627	1.431516262	1.18759909	0.744534004	0.677437471	0.446108926	1.499592111	5.554413815	4.234865649	4.941981141	1.3253951	1.978771737	1.377492055	5.094866413	2.530364372	1.453340503	1.874748081
hsa-miR-3617-5p	13.93248319	0	9.659759134	0	0	0	98.48238643	0	61.1720566	9.913357258	0	0	24.02338917	0	5.546563959	0	0	8.438350616	10.43005981	51.85135254	0	19.14465917	8.839497704	15.55427665	83.14926015	110.7311513	0	22.51931031	26.5626199	0	0	0	0	28.63032524	22.56438272	36.48216618	5.419499767	8.922178528	20.99428955	38.8808967	0	0	10.6031608	0	34.43730138	0	27.8340081	5.813362013	0
hsa-miR-362-3p	0	0	9.659759134	0	0	0	0	0	0	0	0	0	0	0	8.874502335	0	0	0	0	10.37027051	0	12.76310611	0	13.99884898	7.230370448	6.513597134	0	7.50643677	0	0	0	8.140688463	2.035963255	0	2.375198181	0	0	0	0	0	0	0	11.9285559	0	1.377492055	0	0	0	0
hsa-miR-362-5p	13.93248319	328.731098	0	14.05777747	0	0	98.48238643	0	158.0278129	18.72523038	62.71017708	0	84.0818621	38.4200102	56.57495238	80.5923538	4.462253795	15.67122257	14.22280883	19.4442572	311.0419907	17.01747482	37.12589036	26.4422703	21.69111134	42.33838137	23.3816398	15.01287354	67.88225086	5.608996831	0	132.9645782	43.77320998	27.19880898	20.18918454	20.1024181	53.5175602	4.907198191	0	77.76179341	0	143.3174531	1.3253951	27.70280432	16.52990466	81.5178626	0	42.14687459	20.62222889
hsa-miR-3620-3p	1.990354741	328.731098	2.414939783	14.05777747	321.7503218	15.105512	9.848238643	12.63184488	5.097671384	1.10148414	3.919386067	4.766489671	2.402338917	1.324827938	1.109312792	2.518511056	4.462253795	1.205478659	0.948187256	1.296283814	311.0419907	2.127184352	1.767899541	1.555427665	3.615185224	3.256798567	4.67632796	7.50643677	1.475701106	1.86966561	2.579287291	0.542712564	1.017981627	1.431516262	1.18759909	0.744534004	0.677437471	0.446108926	1.499592111	5.554413815	4.234865649	4.941981141	1.3253951	1.978771737	1.377492055	5.094866413	2.530364372	1.453340503	1.874748081
hsa-miR-3620-5p	0	0	0	0	0	0	0	0	0	0	0	0	0	0	3.327938375	0	0	0	13.27462158	7.777702881	0	0	0	0	0	0	0	0	2.951402211	0	0	0	0	4.294548786	0	0	2.032312412	0	0	0	0	0	0	0	0	0	0	0	0
hsa-miR-3622a-5p	3.980709482	657.4621959	4.829879567	28.11555493	643.5006435	30.211024	19.69647729	25.26368976	10.19534277	2.202968279	7.838772135	9.532979342	4.804677834	2.649655876	2.218625584	5.037022113	8.92450759	2.410957319	1.896374511	2.592567627	622.0839813	4.254368705	3.535799082	3.11085533	7.230370448	6.513597134	9.35265592	15.01287354	2.951402211	3.739331221	5.158574583	1.085425128	2.035963255	2.863032524	2.375198181	1.489068007	1.354874942	0.892217853	2.999184222	11.10882763	8.469731298	9.883962283	2.650790201	3.957543474	2.754984111	10.18973283	5.060728745	2.906681006	3.749496161
hsa-miR-363-3p	145.2958961	0	36.22409675	238.9822169	321.7503218	0	98.48238643	12.63184488	61.1720566	337.0541468	223.4050058	610.1106779	269.0619587	42.39449402	154.1944781	57.92575429	169.5656442	144.6574391	244.6323119	383.7000088	0	338.222312	735.446209	530.4008337	332.5970406	280.0846768	799.6520812	405.3475856	755.5589661	650.6436324	366.2587954	609.4662096	429.5882468	217.5904718	514.2304061	437.0414601	487.0775415	307.8151592	149.9592111	288.8295184	533.5930718	266.8669816	583.1738441	296.8157605	112.9543485	30.56919848	263.1578947	348.8017208	311.2081814
hsa-miR-363-5p	13.93248319	0	0	0	0	0	0	75.79106929	0	5.507420699	0	33.3654277	0	0	1.109312792	0	0	22.90409453	7.585498045	3.888851441	0	0	8.839497704	3.11085533	7.230370448	0	28.05796776	0	16.23271216	26.17531854	0	8.683401028	13.23376116	0	2.375198181	8.934408043	5.419499767	6.691633896	11.99673689	27.77206907	0	0	0	0	0	0	10.12145749	23.25344805	7.498992323
hsa-miR-3648	0	0	0	0	0	0	0	0	0	0	0	0	0	0	0	0	0	0	0	2.592567627	0	0	0	0	0	0	0	0	0	0	0	0	4.07192651	0	0	0	0	0	0	0	0	0	0	0	0	0	0	0	0
hsa-miR-3651	1.990354741	328.731098	2.414939783	14.05777747	321.7503218	15.105512	9.848238643	12.63184488	5.097671384	1.10148414	3.919386067	4.766489671	2.402338917	1.324827938	1.109312792	2.518511056	4.462253795	1.205478659	0.948187256	1.296283814	311.0419907	2.127184352	1.767899541	1.555427665	3.615185224	3.256798567	4.67632796	7.50643677	1.475701106	1.86966561	2.579287291	0.542712564	1.017981627	1.431516262	1.18759909	0.744534004	0.677437471	0.446108926	1.499592111	5.554413815	4.234865649	4.941981141	1.3253951	1.978771737	1.377492055	5.094866413	2.530364372	1.453340503	1.874748081
hsa-miR-3652	1.990354741	328.731098	2.414939783	14.05777747	321.7503218	15.105512	9.848238643	12.63184488	5.097671384	1.10148414	3.919386067	4.766489671	2.402338917	1.324827938	1.109312792	2.518511056	4.462253795	1.205478659	0.948187256	1.296283814	311.0419907	2.127184352	1.767899541	1.555427665	3.615185224	3.256798567	4.67632796	7.50643677	1.475701106	1.86966561	2.579287291	0.542712564	1.017981627	1.431516262	1.18759909	0.744534004	0.677437471	0.446108926	1.499592111	5.554413815	4.234865649	4.941981141	1.3253951	1.978771737	1.377492055	5.094866413	2.530364372	1.453340503	1.874748081
hsa-miR-3653-3p	0	0	0	0	0	0	0	0	0	17.62374624	0	0	0	0	0	0	102.6318373	9.643829275	0	16.85168958	0	0	14.14319633	24.88684264	0	0	0	0	0	0	0	0	0	8.589097572	7.125594542	0	0	0	0	44.43531052	0	0	7.952370602	0	0	0	0	0	0
hsa-miR-3653-5p	0	0	0	0	0	0	0	0	0	0	0	0	0	0	0	0	0	0	0	0	0	0	0	0	0	0	0	0	0	9.348328052	0	0	0	0	0	0	0	0	0	0	0	0	0	0	0	0	0	0	0
hsa-miR-3656	23.88425689	0	2.414939783	140.5777747	0	181.266144	157.5718183	101.054759	5.097671384	7.710388978	0	66.73085539	43.24210051	10.5986235	52.13770122	50.37022113	160.6411366	19.28765855	13.27462158	18.14797339	0	4.254368705	1.767899541	1.555427665	0	6.513597134	9.35265592	22.51931031	1.475701106	0	23.21358562	10.85425128	4.07192651	21.47274393	4.750396361	0	0.677437471	1.338326779	5.998368444	44.43531052	29.64405954	232.2731136	21.2063216	25.72403258	37.19228549	40.7589313	12.65182186	17.44008604	20.62222889
hsa-miR-3659	21.89390215	3616.042078	26.56433762	154.6355521	3539.253539	166.160632	108.3306251	138.9502937	56.07438522	12.11632554	43.11324674	52.43138638	26.42572809	14.57310732	12.20244071	27.70362162	49.08479175	13.26026525	10.43005981	14.25912195	3421.461897	23.39902788	19.44689495	17.10970431	39.76703746	35.82478424	51.43960756	82.57080446	16.23271216	20.56632171	28.3721602	5.969838207	11.1977979	15.74667888	13.06358999	8.18987404	7.451812179	4.907198191	16.49551322	61.09855196	46.58352214	54.36179256	14.5793461	21.7664891	15.15241261	56.04353054	27.8340081	15.98674553	20.62222889
hsa-miR-365a-3p	0	0	0	0	0	0	0	0	5.097671384	0	0	0	0	0	0	0	0	0	0	23.33310864	0	29.78058093	3.535799082	0	0	9.770395701	32.73429572	0	1.475701106	1.86966561	0	0	11.1977979	0	5.937995451	9.678942047	7.451812179	3.122762485	5.998368444	22.21765526	0	0	18.5555314	0	0	0	0	1.453340503	0
hsa-miR-365a-5p	0	0	0	0	0	0	0	0	0	2.202968279	0	14.29946901	0	22.52207495	4.437251167	0	0	0	11.37824707	0	0	0	0	1.555427665	7.230370448	0	0	0	0	5.608996831	0	0.542712564	0	0	0	0	0	4.907198191	0	0	0	0	0	0	0	25.47433206	0	1.453340503	0
hsa-miR-365b-3p	0	0	0	0	0	0	0	0	5.097671384	0	0	0	0	0	0	0	0	0	0	23.33310864	0	29.78058093	3.535799082	0	0	9.770395701	32.73429572	0	1.475701106	1.86966561	0	0	11.1977979	0	5.937995451	9.678942047	7.451812179	3.122762485	5.998368444	22.21765526	0	0	18.5555314	0	0	0	0	1.453340503	0
hsa-miR-365b-5p	0	0	0	0	0	0	0	0	0	0	0	0	0	0	0	25.18511056	0	0	0	3.888851441	0	4.254368705	0	0	0	0	0	0	0	0	0	0	0	0	0	9.678942047	0	0	0	0	0	0	0	0	0	0	0	0	0
hsa-miR-3661	0	0	0	0	0	0	0	0	0	0	0	0	0	21.19724701	0	0	58.00929934	0	0	0	0	0	0	0	0	0	0	0	0	0	0	0	0	0	0	0	7.451812179	4.461089264	0	0	0	0	0	0	0	0	0	0	0
hsa-miR-3663-5p	0	0	0	0	0	0	0	0	0	0	0	0	0	0	1.109312792	0	0	0	0	0	0	0	0	0	0	0	0	0	1.475701106	0	0	0	0	0	0	0	0	0	0	0	0	0	0	0	0	0	0	0	0
hsa-miR-3664-3p	15.92283793	2629.848784	19.31951827	112.4622197	2574.002574	120.844096	78.78590914	101.054759	40.78137107	8.811873118	31.35508854	38.13191737	19.21871134	10.5986235	8.874502335	20.14808845	35.69803036	9.643829275	7.585498045	10.37027051	2488.335925	17.01747482	14.14319633	12.44342132	28.92148179	26.05438854	37.41062368	60.05149416	11.80560884	14.95732488	20.63429833	4.341700514	8.14385302	11.4521301	9.500792722	5.956272029	5.419499767	3.568871411	11.99673689	44.43531052	33.87892519	39.53584913	10.6031608	15.83017389	11.01993644	40.7589313	20.24291498	11.62672403	14.99798465
hsa-miR-3667-5p	0	0	0	0	0	0	0	0	0	0	0	0	0	0	0	0	0	0	0	0	0	0	0	20.22055964	0	0	0	0	0	0	0	2.170850257	2.035963255	0	0	0	0	0	0	33.32648289	0	0	0	0	0	0	0	0	0
hsa-miR-3675-3p	1.990354741	328.731098	2.414939783	14.05777747	321.7503218	15.105512	9.848238643	12.63184488	5.097671384	1.10148414	3.919386067	4.766489671	2.402338917	1.324827938	1.109312792	2.518511056	4.462253795	1.205478659	0.948187256	1.296283814	311.0419907	2.127184352	1.767899541	1.555427665	3.615185224	3.256798567	4.67632796	7.50643677	1.475701106	1.86966561	2.579287291	0.542712564	1.017981627	1.431516262	1.18759909	0.744534004	0.677437471	0.446108926	1.499592111	5.554413815	4.234865649	4.941981141	1.3253951	1.978771737	1.377492055	5.094866413	2.530364372	1.453340503	1.874748081
hsa-miR-3675-5p	0	0	0	0	0	0	0	0	0	0	0	0	0	0	0	0	0	0	0	0	0	0	0	0	0	19.5407914	0	0	0	0	0	0	0	0	0	0	0	0	0	0	0	0	0	0	0	0	0	0	0
hsa-miR-3677-3p	0	0	0	0	0	0	68.9376705	0	0	0	0	0	0	0	0	0	0	10.84930793	0	0	0	0	0	0	0	0	0	0	0	0	0	0	0	8.589097572	0	0	2.709749883	0	0	0	55.05325344	0	0	0	0	0	0	0	0
hsa-miR-3678-3p	7.961418964	1314.924392	9.659759134	56.23110986	1287.001287	60.42204801	39.39295457	50.52737952	20.39068553	4.405936559	15.67754427	19.06595868	9.609355669	5.299311752	4.437251167	10.07404423	17.84901518	4.821914638	3.792749022	5.185135254	1244.167963	8.50873741	7.071598164	6.221710659	14.4607409	13.02719427	18.70531184	30.02574708	5.902804422	7.478662441	10.31714917	2.170850257	4.07192651	5.726065048	4.750396361	2.978136014	2.709749883	1.784435706	5.998368444	22.21765526	16.9394626	19.76792457	5.301580401	7.915086947	5.509968221	20.37946565	10.12145749	5.813362013	7.498992323
hsa-miR-3678-5p	0	0	12.07469892	0	0	0	0	0	86.66041352	6.608904838	0	0	0	0	0	35.25915479	0	8.438350616	0	0	0	0	0	0	0	19.5407914	0	15.01287354	1.475701106	0	0	0	5.089908137	0	0	6.700806033	0	0	0	33.32648289	0	0	0	0	0	0	30.36437247	33.42683157	0
hsa-miR-3679-3p	0	0	0	0	0	0	0	12.63184488	5.097671384	1.10148414	7.838772135	0	0	0	0	0	0	0	0	0	0	0	0	0	0	0	0	0	0	0	0	0.542712564	0	0	0	0	0	0	0	0	0	0	0	0	0	0	0	0	0
hsa-miR-3679-5p	5.971064223	0	14.4896387	0	0	0	0	0	0	1.10148414	0	0	12.01169459	15.89793526	26.623507	0	4.462253795	10.84930793	0	10.37027051	0	6.381553057	0	1.555427665	0	16.28399284	0	30.02574708	0	3.739331221	7.737861874	28.22105334	19.34165092	8.589097572	0	3.722670018	14.90362436	0	1.499592111	5.554413815	0	0	25.18250691	15.83017389	6.887460277	0	2.530364372	1.453340503	13.12323657
hsa-miR-3680-5p	0	0	0	0	0	0	0	0	0	0	0	0	0	0	0	0	0	0	0	5.185135254	0	0	0	0	0	0	0	0	1.475701106	0	0	1.085425128	0	0	0	0	0	0	0	0	0	0	0	0	0	0	0	0	0
hsa-miR-3681-5p	15.92283793	2629.848784	19.31951827	112.4622197	2574.002574	120.844096	78.78590914	101.054759	40.78137107	8.811873118	31.35508854	38.13191737	19.21871134	10.5986235	8.874502335	20.14808845	35.69803036	9.643829275	7.585498045	10.37027051	2488.335925	17.01747482	14.14319633	12.44342132	28.92148179	26.05438854	37.41062368	60.05149416	11.80560884	14.95732488	20.63429833	4.341700514	8.14385302	11.4521301	9.500792722	5.956272029	5.419499767	3.568871411	11.99673689	44.43531052	33.87892519	39.53584913	10.6031608	15.83017389	11.01993644	40.7589313	20.24291498	11.62672403	14.99798465
hsa-miR-3682-3p	0	0	0	0	0	0	0	0	0	0	0	0	0	0	0	0	0	0	0	0	0	0	0	0	0	0	0	0	0	0	0	0.542712564	0	0	0	0	0	0	0	0	38.11379084	0	17.2301363	0	0	0	0	0	0
hsa-miR-3685	0	0	0	0	0	0	0	0	0	0	0	0	0	0	0	0	0	0	0	0	0	0	0	0	0	0	0	0	0	0	0	0	0	8.589097572	0	26.05869013	6.096937237	0	5.998368444	0	0	0	0	0	8.264952332	0	0	0	0
hsa-miR-3687	1.990354741	0	9.659759134	0	0	0	0	0	40.78137107	16.5222621	7.838772135	0	2.402338917	13.24827938	9.983815126	47.85171007	0	16.87670123	34.1347412	2.592567627	0	0	0	0	0	0	0	0	0	1.86966561	0	0	0	0	0	0	0	0	0	22.21765526	88.93217863	0	0	0	16.52990466	0	0	1.453340503	28.12122121
hsa-miR-3688-3p	0	0	0	0	0	0	0	0	0	0	0	23.83244836	0	0	4.437251167	0	0	0	0	11.66655432	0	0	21.21479449	20.22055964	0	0	0	0	4.427103317	0	18.05501104	13.02510154	7.125871392	0	4.750396361	0	15.58106183	11.59883209	0	0	0	0	0	0	9.642444387	91.70759543	0	0	0
hsa-miR-3688-5p	0	0	0	0	0	0	0	0	0	0	0	0	0	0	4.437251167	0	0	0	0	10.37027051	0	0	15.91109587	20.22055964	0	0	0	0	4.427103317	0	18.05501104	8.140688463	7.125871392	0	0	0	6.774374708	7.583851749	0	0	0	0	0	0	0	91.70759543	0	0	0
hsa-miR-369-3p	99.51773705	0	36.22409675	0	0	151.05512	433.3225003	0	81.56274214	69.3935008	27.43570247	38.13191737	144.140335	0	0	0	26.77352277	121.7533446	38.87567748	273.5158847	0	99.97766456	129.0566665	407.5220482	1149.628901	1384.139391	84.17390328	390.334712	193.3168448	48.61130587	113.4886408	5.427125642	88.56440159	240.494732	16.62638726	248.6743572	410.5271073	141.8626386	113.9690004	305.4927598	8.469731298	123.5495285	151.0950414	43.53297821	93.66945976	0	232.7935223	138.0673478	63.74143474
hsa-miR-369-5p	97.52738231	0	28.9792774	0	0	0	0	0	0	79.30685806	0	0	36.03508376	35.77035433	18.85831746	15.11106634	4.462253795	109.698558	61.63217161	162.0354767	0	59.56116187	84.85917796	171.0970431	278.3692622	420.1270151	56.11593552	150.1287354	109.2018818	78.52595563	74.79933145	3.256275385	67.18678741	166.0558864	30.87757635	192.0897729	145.6490562	58.88637829	128.9649215	338.8192427	4.234865649	14.82594342	35.78566771	47.49052168	70.25209482	0	101.2145749	95.92047321	119.9838772
hsa-miR-3690	0	0	16.90457848	0	0	0	0	0	0	3.304452419	0	0	0	0	2.218625584	22.66659951	75.85831452	9.643829275	0	3.888851441	0	8.50873741	7.071598164	0	0	3.256798567	9.35265592	0	0	0	0	0	0	2.863032524	0	5.956272029	0	7.137742823	2.999184222	0	0	0	30.48408731	25.72403258	61.98714249	0	0	0	20.62222889
hsa-miR-3691-5p	13.93248319	0	2.414939783	0	0	0	0	0	0	0	0	0	19.21871134	11.92345144	6.655876751	0	0	8.438350616	12.32643432	6.481419068	0	2.127184352	1.767899541	4.666282995	7.230370448	0	0	0	4.427103317	0	18.05501104	1.085425128	15.26972441	0	2.375198181	0	7.451812179	13.38326779	0	0	0	14.82594342	0	21.7664891	0	0	0	0	14.99798465
hsa-miR-370-3p	1413.151866	0	43.4689161	267.0977718	0	256.793704	1034.065057	277.9005874	66.26972799	110.148414	101.9040378	0	146.5426739	120.5593424	137.5547862	0	798.7434293	949.9171836	350.8292846	228.1459512	311.0419907	23.39902788	116.6813697	216.2044454	441.0525973	341.9638495	42.08695164	465.3990797	123.9588929	74.78662441	46.42717124	9.768826156	131.3196299	531.0925332	24.9395809	309.7261455	641.5332849	256.0665238	424.3845674	77.76179341	88.93217863	0	78.19831092	11.87263042	320.9556489	5.094866413	417.5101215	646.7365239	50.61819818
hsa-miR-370-5p	0	0	0	0	0	0	0	0	0	0	0	0	0	0	0	0	0	0	0	0	0	0	0	0	0	0	0	0	0	0	0	0	1.017981627	0	0	0	0	0	0	27.77206907	0	0	0	0	0	0	0	0	0
hsa-miR-371a-3p	0	0	21.73445805	0	0	0	0	0	0	0	0	0	14.4140335	0	41.0445733	0	0	0	0	0	0	0	0	0	0	0	0	0	0	0	0	4.341700514	4.07192651	1.431516262	7.125594542	0	0	3.122762485	0	0	0	0	0	0	6.887460277	0	0	0	0
hsa-miR-371a-5p	1.990354741	328.731098	2.414939783	14.05777747	321.7503218	15.105512	9.848238643	12.63184488	5.097671384	1.10148414	3.919386067	4.766489671	2.402338917	1.324827938	1.109312792	2.518511056	4.462253795	1.205478659	0.948187256	1.296283814	311.0419907	2.127184352	1.767899541	1.555427665	3.615185224	3.256798567	4.67632796	7.50643677	1.475701106	1.86966561	2.579287291	0.542712564	1.017981627	1.431516262	1.18759909	0.744534004	0.677437471	0.446108926	1.499592111	5.554413815	4.234865649	4.941981141	1.3253951	1.978771737	1.377492055	5.094866413	2.530364372	1.453340503	1.874748081
hsa-miR-371b-3p	0	0	0	0	0	0	0	0	0	1.10148414	0	0	0	0	0	0	0	0	0	0	0	0	0	0	0	0	0	0	0	0	0	0	0	0	0	0	0	0.446108926	0	0	0	0	0	0	0	0	0	0	0
hsa-miR-371b-5p	0	0	21.73445805	0	0	0	0	0	0	0	0	0	7.207016752	0	25.51419421	0	0	0	0	0	0	0	0	0	0	0	0	0	0	0	0	6.512550771	10.17981627	1.431516262	7.125594542	0	0	3.122762485	0	0	0	0	7.952370602	13.85140216	6.887460277	0	0	0	0
hsa-miR-372-3p	15.92283793	2629.848784	19.31951827	112.4622197	2574.002574	120.844096	78.78590914	101.054759	40.78137107	8.811873118	31.35508854	38.13191737	19.21871134	10.5986235	8.874502335	20.14808845	35.69803036	9.643829275	7.585498045	10.37027051	2488.335925	17.01747482	14.14319633	12.44342132	28.92148179	26.05438854	37.41062368	60.05149416	11.80560884	14.95732488	20.63429833	4.341700514	8.14385302	11.4521301	9.500792722	5.956272029	5.419499767	3.568871411	11.99673689	44.43531052	33.87892519	39.53584913	10.6031608	15.83017389	11.01993644	40.7589313	20.24291498	11.62672403	14.99798465
hsa-miR-373-3p	19.90354741	3287.31098	24.14939783	140.5777747	3217.503218	151.05512	98.48238643	126.3184488	50.97671384	11.0148414	39.19386067	47.66489671	24.02338917	13.24827938	11.09312792	25.18511056	44.62253795	12.05478659	9.481872556	12.96283814	3110.419907	21.27184352	17.67899541	15.55427665	36.15185224	32.56798567	46.7632796	75.0643677	14.75701106	18.6966561	25.79287291	5.427125642	10.17981627	14.31516262	11.8759909	7.445340036	6.774374708	4.461089264	14.99592111	55.54413815	42.34865649	49.41981141	13.253951	19.78771737	13.77492055	50.94866413	25.30364372	14.53340503	18.74748081
hsa-miR-374a-3p	13.93248319	0	0	0	0	0	0	0	0	0	0	0	0	0	0	0	0	12.05478659	18.01555786	5.185135254	0	8.50873741	14.14319633	7.777138324	0	6.513597134	4.67632796	0	28.03832101	7.478662441	0	26.05020308	11.1977979	27.19880898	22.56438272	34.24856417	83.32480891	36.58093197	7.497960555	0	143.9854321	0	58.31738441	0	9.642444387	0	0	0	0
hsa-miR-374a-5p	65.68170645	0	0	0	0	0	0	0	0	17.62374624	0	0	12.01169459	0	11.09312792	0	0	4.821914638	0.948187256	38.88851441	0	53.17960881	35.35799082	15.55427665	39.76703746	9.770395701	18.70531184	112.5965515	81.16356081	28.04498415	41.26859666	53.72854386	45.80917324	37.21942281	117.5723099	94.55581846	176.1337424	46.39532835	0	0	0	0	31.80948241	31.66034779	33.05980933	0	48.07692308	1.453340503	22.49697697
hsa-miR-374b-3p	0	0	0	0	0	0	0	0	91.75808491	0	0	0	0	0	0	0	0	0	0	0	0	0	0	0	18.07592612	0	0	0	0	0	0	2.170850257	0	0	0	0	9.484124592	0	0	0	0	0	0	0	0	0	0	0	0
hsa-miR-374b-5p	47.76851378	0	0	0	0	0	0	12.63184488	0	42.95788145	47.03263281	4.766489671	57.65613401	0	19.96763025	0	0	22.90409453	31.29017943	71.29560975	0	89.3417428	60.10858439	178.8741815	202.4503725	179.1239212	32.73429572	165.1416089	185.9383393	33.65398099	0	129.7083029	83.47449345	158.8983051	93.82032813	160.0748108	161.2301181	72.71575501	113.9690004	88.87062104	0	0	80.84910112	27.70280432	61.98714249	0	60.72874494	33.42683157	1.874748081
hsa-miR-374c-3p	21.89390215	0	0	0	0	0	0	12.63184488	0	42.95788145	47.03263281	4.766489671	57.65613401	0	19.96763025	0	0	22.90409453	31.29017943	68.70304212	0	89.3417428	60.10858439	178.8741815	173.5288908	179.1239212	32.73429572	165.1416089	185.9383393	33.65398099	0	128.6228777	83.47449345	158.8983051	93.82032813	156.3521408	134.8100567	67.36244789	113.9690004	88.87062104	0	0	74.22212562	27.70280432	61.98714249	0	60.72874494	33.42683157	1.874748081
hsa-miR-374c-5p	0	0	0	0	0	0	0	0	0	0	0	0	0	0	0	0	0	0	0	0	0	2.127184352	0	0	7.230370448	0	0	0	0	0	0	0	0	0	0	0	7.451812179	0	0	0	0	0	0	0	0	0	0	0	0
hsa-miR-375	638.9038718	0	736.556634	84.34666479	0	226.58268	226.5094888	277.9005874	239.590555	292.9947812	631.0211568	476.6489671	418.0069716	137.7821055	58.79357797	282.0732383	160.6411366	91.61637812	389.7049621	799.807113	0	423.3096861	137.8961642	432.4088908	162.6833351	338.707051	168.3478066	112.5965515	69.35795196	231.8385357	38.68930937	18.45222718	57.00697114	20.04122767	171.014269	221.8711331	31.16212366	111.0811227	883.2597533	372.1457256	385.372774	64.24575484	181.5791287	87.06595642	136.3717135	509.4866413	521.2550607	132.2539858	678.6588052
hsa-miR-376a-3p	0	0	0	0	0	0	0	0	0	0	0	0	0	0	0	0	0	14.46574391	0	2.592567627	0	0	1.767899541	4.666282995	97.61000105	0	0	0	1.475701106	0	0	3.79898795	0	0	0	0	2.709749883	0	4.498776333	38.8808967	0	0	9.277765702	0	9.642444387	0	30.36437247	0	0
hsa-miR-376b-5p	0	0	0	0	0	0	0	0	0	0	0	0	0	0	0	0	0	0	0	0	0	0	0	0	0	3.256798567	0	15.01287354	0	0	0	0	0	15.74667888	0	0	4.064624825	2.230544632	7.497960555	0	0	0	0	0	0	0	0	0	0
hsa-miR-376c-3p	0	0	0	0	0	0	0	0	0	0	0	0	4.804677834	0	0	0	0	14.46574391	0	47.9625011	0	0	0	38.88569162	126.5314828	107.4743527	0	52.54505739	22.13551658	0	0	0	11.1977979	7.15758131	3.562797271	29.78136014	18.96824918	0	13.496329	22.21765526	0	0	26.50790201	0	0	0	25.30364372	14.53340503	0
hsa-miR-376c-5p	11.94212845	1972.386588	14.4896387	84.34666479	1930.501931	90.63307201	59.08943186	75.79106929	30.5860283	6.608904838	23.5163164	28.59893803	14.4140335	7.948967628	6.655876751	15.11106634	26.77352277	7.232871956	5.689123534	7.777702881	1866.251944	12.76310611	10.60739725	9.332565989	21.69111134	19.5407914	28.05796776	45.03862062	8.854206634	11.21799366	15.47572375	3.256275385	6.107889765	8.589097572	7.125594542	4.467204022	4.064624825	2.676653558	8.997552666	33.32648289	25.40919389	29.65188685	7.952370602	11.87263042	8.264952332	30.56919848	15.18218623	8.720043019	11.24848848
hsa-miR-377-3p	0	0	0	0	0	0	0	0	0	0	0	0	0	0	0	0	0	0	0	1.296283814	0	0	14.14319633	9.332565989	21.69111134	19.5407914	0	0	2.951402211	0	0	0	0	0	5.937995451	0	5.419499767	0	4.498776333	0	0	59.3037737	0	1.978771737	0	0	0	0	0
hsa-miR-377-5p	0	0	0	0	0	0	0	0	0	0	0	0	4.804677834	0	0	0	0	0	0.948187256	5.185135254	0	4.254368705	0	4.666282995	18.07592612	6.513597134	0	0	0	0	0	0	4.07192651	7.15758131	0	0	0	0	0	16.66324144	0	0	0	19.78771737	0	0	5.060728745	0	0
hsa-miR-378a-3p	1853.020264	328.731098	2596.060267	10669.8531	321.7503218	5664.567	4313.528525	5570.643592	3568.369969	2162.213366	2202.69497	3956.186427	3483.39143	3595.583024	6331.957416	6633.758122	6787.088022	1920.327504	1952.317559	1622.947335	0	1810.233884	1246.369176	1283.227823	1084.555567	1299.462628	1033.468479	1403.703676	1037.417877	1189.107328	1738.439634	1252.580598	1495.415011	1019.239579	1116.343145	761.6582857	737.0519683	619.6452988	638.8262393	2044.024284	1833.696826	2317.789155	2174.97336	2190.500313	2303.166716	2751.227863	1649.797571	1970.729722	2060.348141
hsa-miR-378a-5p	53.739578	0	137.6515677	0	0	0	0	0	0	56.17569113	0	0	38.43742267	17.22276319	94.2915873	35.25915479	0	31.34244514	33.18655395	11.66655432	0	17.01747482	14.14319633	0	43.38222269	22.79758997	18.70531184	0	11.80560884	24.30565293	0	20.08036488	25.44954069	34.35639029	16.62638726	36.48216618	23.03287401	2.230544632	26.992658	27.77206907	0	0	35.78566771	45.51174995	27.54984111	0	30.36437247	18.89342654	61.86668666
hsa-miR-378b	0	0	0	0	0	0	0	0	0	1.10148414	3.919386067	0	2.402338917	1.324827938	3.327938375	0	0	2.410957319	1.896374511	0	0	0	0	1.555427665	0	3.256798567	4.67632796	0	0	0	0	2.713562821	1.017981627	0	2.375198181	0.744534004	0	0.446108926	0	0	0	0	1.3253951	3.957543474	2.754984111	0	0	0	1.874748081
hsa-miR-378c	344.3313702	0	350.1662686	3922.119913	0	876.1196961	649.9837504	1490.557696	412.9113821	180.6433989	317.4702715	700.6739816	679.8619136	592.1980883	1483.151203	1359.99597	1249.431063	259.1779118	389.7049621	233.3310864	0	282.9155189	254.5775339	237.9804327	256.6781509	244.2598925	201.0821023	172.6480457	151.9972139	239.3171981	451.375276	342.451628	408.2106326	174.644984	192.3910526	172.7318888	123.2936197	144.0931832	38.98939488	55.54413815	114.3413725	395.3584913	518.2294842	304.7308475	413.2476166	259.838187	156.8825911	202.0143299	283.0869602
hsa-miR-378d	199.0354741	0	140.0665074	871.5822029	0	438.059848	206.8130115	341.0598118	178.4184984	71.59646908	148.9366706	176.3601178	225.8198582	245.0931685	561.3122727	468.4430565	339.1312884	137.4245672	194.3783874	123.1469623	0	112.7407707	91.93077613	91.77023223	86.76444538	100.9607556	18.70531184	37.53218385	78.2121586	63.56863075	170.2329612	135.1354285	104.8521076	60.12368301	77.19394087	52.86191426	58.25962249	42.82645694	17.99510533	16.66324144	88.93217863	98.83962283	204.1108454	158.3017389	163.9215546	20.37946565	55.66801619	123.5339428	131.2323657
hsa-miR-378e	51.74922326	0	41.05397632	0	0	120.844096	88.63414778	12.63184488	86.66041352	4.405936559	7.838772135	90.56330375	12.01169459	30.47104257	76.54258264	67.99979852	4.462253795	16.87670123	30.34199218	9.073986695	0	25.52621223	15.91109587	13.99884898	14.4607409	3.256798567	0	7.50643677	2.951402211	16.82699049	41.26859666	9.768826156	15.26972441	20.04122767	30.87757635	1.489068007	5.419499767	12.93715887	4.498776333	0	50.81838779	29.65188685	15.9047412	19.78771737	2.754984111	0	0	34.88017208	9.373740404
hsa-miR-378f	0	0	2.414939783	28.11555493	0	0	0	0	0	1.10148414	3.919386067	14.29946901	4.804677834	2.649655876	15.53037909	10.07404423	13.38676139	0	4.740936278	1.296283814	0	2.127184352	0	0	0	0	9.35265592	0	0	1.86966561	2.579287291	1.628137693	5.089908137	1.431516262	3.562797271	0.744534004	1.354874942	1.338326779	1.499592111	0	0	0	5.301580401	1.978771737	1.377492055	5.094866413	0	0	0
hsa-miR-378g	1.990354741	0	4.829879567	14.05777747	0	30.211024	0	0	0	1.10148414	0	0	7.207016752	0	7.765189543	12.59255528	8.92450759	0	1.896374511	0	0	2.127184352	3.535799082	1.555427665	0	0	0	0	0	1.86966561	2.579287291	5.969838207	2.035963255	0	0	0.744534004	1.354874942	0.446108926	0	0	0	0	3.976185301	0	2.754984111	0	0	2.906681006	0
hsa-miR-378h	0	0	0	0	0	0	0	0	5.097671384	0	0	0	0	0	1.109312792	0	4.462253795	0	0	0	0	0	0	0	0	0	0	0	0	0	0	1.085425128	1.017981627	0	0	0	0	0	0	0	0	4.941981141	0	0	0	0	0	0	0
hsa-miR-378i	0	0	2.414939783	14.05777747	0	30.211024	0	12.63184488	0	1.10148414	0	14.29946901	0	0	2.218625584	5.037022113	0	1.205478659	2.844561767	0	0	2.127184352	0	1.555427665	3.615185224	0	0	0	1.475701106	0	0	0	0	0	0	0	0	0	0	0	0	4.941981141	1.3253951	0	4.132476166	0	0	0	0
hsa-miR-379-3p	0	0	0	0	0	0	0	0	0	0	0	0	0	0	0	0	0	0	0	0	0	0	0	0	0	0	0	0	0	0	0	0	0	0	0	0	0	4.907198191	0	0	0	0	0	0	0	0	27.8340081	0	0
hsa-miR-379-5p	5.971064223	0	0	0	0	0	0	0	5.097671384	17.62374624	27.43570247	76.26383474	7.207016752	0	0	0	0	27.72600917	14.22280883	10.37027051	0	14.89029047	5.303698623	57.5508236	104.8403715	162.8399284	14.02898388	30.02574708	33.94112543	24.30565293	10.31714917	2.170850257	17.30568767	90.18552451	5.937995451	52.86191426	118.5515574	78.96127998	22.49388166	11.10882763	0	0	10.6031608	0	12.3974285	0	60.72874494	15.98674553	1.874748081
hsa-miR-380-3p	5.971064223	986.1932939	7.24481935	42.1733324	965.2509653	45.316536	29.54471593	37.89553464	15.29301415	3.304452419	11.7581582	14.29946901	7.207016752	3.974483814	3.327938375	7.555533169	13.38676139	3.616435978	2.844561767	3.888851441	933.125972	6.381553057	5.303698623	4.666282995	10.84555567	9.770395701	14.02898388	22.51931031	4.427103317	5.608996831	7.737861874	1.628137693	3.053944882	4.294548786	3.562797271	2.233602011	2.032312412	1.338326779	4.498776333	16.66324144	12.70459695	14.82594342	3.976185301	5.93631521	4.132476166	15.28459924	7.591093117	4.360021509	5.624244242
hsa-miR-380-5p	1.990354741	328.731098	2.414939783	14.05777747	321.7503218	15.105512	9.848238643	12.63184488	5.097671384	1.10148414	3.919386067	4.766489671	2.402338917	1.324827938	1.109312792	2.518511056	4.462253795	1.205478659	0.948187256	1.296283814	311.0419907	2.127184352	1.767899541	1.555427665	3.615185224	3.256798567	4.67632796	7.50643677	1.475701106	1.86966561	2.579287291	0.542712564	1.017981627	1.431516262	1.18759909	0.744534004	0.677437471	0.446108926	1.499592111	5.554413815	4.234865649	4.941981141	1.3253951	1.978771737	1.377492055	5.094866413	2.530364372	1.453340503	1.874748081
hsa-miR-381-3p	113.4502202	0	21.73445805	0	0	0	9.848238643	0	30.5860283	76.00240564	133.2591263	0	100.8982345	46.36897783	22.18625584	65.48128746	0	126.5752592	23.70468139	168.5168958	0	17.01747482	21.21479449	150.8764835	238.6022248	179.1239212	32.73429572	45.03862062	60.50374533	5.608996831	0	7.597975899	42.75522835	62.98671553	13.06358999	134.0161207	160.5526806	54.42528902	140.9616584	133.3059316	0	0	11.9285559	3.957543474	110.1993644	0	151.8218623	138.0673478	67.49093091
hsa-miR-381-5p	11.94212845	1972.386588	14.4896387	84.34666479	1930.501931	90.63307201	59.08943186	75.79106929	30.5860283	6.608904838	23.5163164	28.59893803	14.4140335	7.948967628	6.655876751	15.11106634	26.77352277	7.232871956	5.689123534	7.777702881	1866.251944	12.76310611	10.60739725	9.332565989	21.69111134	19.5407914	28.05796776	45.03862062	8.854206634	11.21799366	15.47572375	3.256275385	6.107889765	8.589097572	7.125594542	4.467204022	4.064624825	2.676653558	8.997552666	33.32648289	25.40919389	29.65188685	7.952370602	11.87263042	8.264952332	30.56919848	15.18218623	8.720043019	11.24848848
hsa-miR-382-3p	25.87461163	0	0	0	0	0	0	0	91.75808491	3.304452419	0	0	43.24210051	0	0	0	0	0	0	59.62905542	0	0	7.071598164	18.66513198	7.230370448	81.41996418	23.3816398	15.01287354	5.902804422	7.478662441	0	0	6.107889765	11.4521301	10.68839181	27.54775813	15.58106183	18.73657491	19.49469744	22.21765526	0	0	23.85711181	13.85140216	11.01993644	0	45.5465587	55.22693912	1.874748081
hsa-miR-382-5p	67.67206119	0	26.56433762	0	0	256.793704	226.5094888	0	101.9534277	84.81427876	27.43570247	42.89840704	55.25379509	41.06966608	70.99601868	27.70362162	58.00929934	66.30132627	53.09848631	120.5543947	0	68.06989928	51.26908669	54.43996827	347.0577815	530.8581664	23.3816398	187.6609192	59.02804422	26.17531854	43.84788395	0	41.73724673	125.9734311	17.81398635	101.2566245	82.64737144	65.57801218	97.47348721	361.036898	38.11379084	34.59386799	42.41264321	45.51174995	180.4514592	0	177.1255061	175.8542009	18.74748081
hsa-miR-383-3p	0	0	9.659759134	0	0	0	0	0	0	0	0	0	4.804677834	0	0	0	0	0	0	0	0	0	0	0	0	0	0	0	0	0	0	0	0	0	0	0	0	0	0	0	0	0	0	0	0	0	0	0	0
hsa-miR-383-5p	1.990354741	328.731098	2.414939783	14.05777747	321.7503218	15.105512	9.848238643	12.63184488	5.097671384	1.10148414	3.919386067	4.766489671	2.402338917	1.324827938	1.109312792	2.518511056	4.462253795	1.205478659	0.948187256	1.296283814	311.0419907	2.127184352	1.767899541	1.555427665	3.615185224	3.256798567	4.67632796	7.50643677	1.475701106	1.86966561	2.579287291	0.542712564	1.017981627	1.431516262	1.18759909	0.744534004	0.677437471	0.446108926	1.499592111	5.554413815	4.234865649	4.941981141	1.3253951	1.978771737	1.377492055	5.094866413	2.530364372	1.453340503	1.874748081
hsa-miR-3907	0	0	0	0	0	0	0	0	0	6.608904838	0	0	0	0	0	0	0	0	0	0	0	0	0	0	0	0	0	0	0	0	0	0	0	0	0	0	0	2.230544632	0	0	0	0	0	0	0	0	0	0	0
hsa-miR-3909	0	0	0	0	0	0	0	0	0	0	0	0	0	0	21.07694304	0	0	19.28765855	2.844561767	7.777702881	0	10.63592176	0	4.666282995	7.230370448	0	0	0	0	0	0	5.969838207	1.017981627	11.4521301	3.562797271	0	0	0	2.999184222	0	0	0	68.92054521	19.78771737	42.70225371	0	0	0	0
hsa-miR-3910	15.92283793	2629.848784	19.31951827	112.4622197	2574.002574	120.844096	78.78590914	101.054759	40.78137107	8.811873118	31.35508854	38.13191737	19.21871134	10.5986235	8.874502335	20.14808845	35.69803036	9.643829275	7.585498045	10.37027051	2488.335925	17.01747482	14.14319633	12.44342132	28.92148179	26.05438854	37.41062368	60.05149416	11.80560884	14.95732488	20.63429833	4.341700514	8.14385302	11.4521301	9.500792722	5.956272029	5.419499767	3.568871411	11.99673689	44.43531052	33.87892519	39.53584913	10.6031608	15.83017389	11.01993644	40.7589313	20.24291498	11.62672403	14.99798465
hsa-miR-3911	0	0	0	0	0	0	0	0	0	0	0	0	0	0	0	57.92575429	0	0	0	0	0	0	0	0	0	0	14.02898388	0	0	0	0	0.542712564	0	0	0	0	0	0	0	0	0	0	0	0	8.264952332	0	0	18.89342654	0
hsa-miR-3912-3p	23.88425689	0	26.56433762	0	0	0	0	0	0	25.33413521	0	0	38.43742267	0	13.3117535	0	0	10.84930793	0	62.22162305	0	10.63592176	5.303698623	12.44342132	21.69111134	6.513597134	14.02898388	0	26.5626199	22.43598732	33.53073479	34.19089155	16.28770604	10.02061383	26.12717999	42.43843821	24.38774895	15.1677035	5.998368444	0	0	34.59386799	22.5317167	45.51174995	20.66238083	0	22.77327935	8.720043019	39.3697097
hsa-miR-3912-5p	1.990354741	0	0	0	0	0	0	0	0	0	0	0	0	0	0	0	0	0	0	1.296283814	0	0	0	0	0	0	0	0	0	0	0	0	0	0	0	0	0	0	0	0	0	0	0	0	0	0	0	0	0
hsa-miR-3913-3p	0	0	0	0	0	0	0	0	0	9.913357258	0	0	0	0	0	0	0	18.08217989	12.32643432	1.296283814	0	0	0	4.666282995	0	0	0	0	0	0	0	4.341700514	0	0	4.750396361	0	0	8.922178528	0	27.77206907	0	0	0	0	0	0	0	17.44008604	0
hsa-miR-3913-5p	0	0	0	0	0	0	0	0	0	9.913357258	0	0	0	0	0	0	0	18.08217989	12.32643432	1.296283814	0	0	0	4.666282995	0	0	0	0	0	0	0	4.341700514	0	0	4.750396361	0	0	8.922178528	0	27.77206907	0	0	0	0	0	0	0	17.44008604	0
hsa-miR-3916	1.990354741	328.731098	2.414939783	14.05777747	321.7503218	15.105512	9.848238643	12.63184488	5.097671384	1.10148414	3.919386067	4.766489671	2.402338917	1.324827938	1.109312792	2.518511056	4.462253795	1.205478659	0.948187256	1.296283814	311.0419907	2.127184352	1.767899541	1.555427665	3.615185224	3.256798567	4.67632796	7.50643677	1.475701106	1.86966561	2.579287291	0.542712564	1.017981627	1.431516262	1.18759909	0.744534004	0.677437471	0.446108926	1.499592111	5.554413815	4.234865649	4.941981141	1.3253951	1.978771737	1.377492055	5.094866413	2.530364372	1.453340503	1.874748081
hsa-miR-3918	17.91319267	2958.579882	21.73445805	126.5199972	2895.752896	135.949608	88.63414778	113.6866039	45.87904245	9.913357258	35.27447461	42.89840704	21.62105025	11.92345144	9.983815126	22.66659951	40.16028416	10.84930793	8.5336853	11.66655432	2799.377916	19.14465917	15.91109587	13.99884898	32.53666702	29.3111871	42.08695164	67.55793093	13.28130995	16.82699049	23.21358562	4.884413078	9.161834647	12.88364636	10.68839181	6.700806033	6.096937237	4.014980338	13.496329	49.98972433	38.11379084	44.47783027	11.9285559	17.80894563	12.3974285	45.85379771	22.77327935	13.08006453	16.87273273
hsa-miR-3920	0	0	0	0	0	0	0	0	0	0	0	0	0	0	0	0	0	0	0	2.592567627	0	0	0	0	0	13.02719427	0	0	1.475701106	0	0	0	0	0	0	2.978136014	11.516437	0	5.998368444	0	0	0	0	0	0	0	0	18.89342654	14.99798465
hsa-miR-3925-5p	1.990354741	328.731098	2.414939783	14.05777747	321.7503218	15.105512	9.848238643	12.63184488	5.097671384	1.10148414	3.919386067	4.766489671	2.402338917	1.324827938	1.109312792	2.518511056	4.462253795	1.205478659	0.948187256	1.296283814	311.0419907	2.127184352	1.767899541	1.555427665	3.615185224	3.256798567	4.67632796	7.50643677	1.475701106	1.86966561	2.579287291	0.542712564	1.017981627	1.431516262	1.18759909	0.744534004	0.677437471	0.446108926	1.499592111	5.554413815	4.234865649	4.941981141	1.3253951	1.978771737	1.377492055	5.094866413	2.530364372	1.453340503	1.874748081
hsa-miR-3928-3p	3.980709482	0	9.659759134	0	0	0	0	0	0	0	0	0	28.82806701	0	37.71663492	0	40.16028416	3.616435978	0	1.296283814	0	2.127184352	0	0	10.84555567	9.770395701	0	0	5.902804422	0	0	2.713562821	3.053944882	7.15758131	0	1.489068007	3.387187354	0	2.999184222	0	0	0	1.3253951	0	0	0	0	0	0
hsa-miR-3928-5p	3.980709482	657.4621959	4.829879567	28.11555493	643.5006435	30.211024	19.69647729	25.26368976	10.19534277	2.202968279	7.838772135	9.532979342	4.804677834	2.649655876	2.218625584	5.037022113	8.92450759	2.410957319	1.896374511	2.592567627	622.0839813	4.254368705	3.535799082	3.11085533	7.230370448	6.513597134	9.35265592	15.01287354	2.951402211	3.739331221	5.158574583	1.085425128	2.035963255	2.863032524	2.375198181	1.489068007	1.354874942	0.892217853	2.999184222	11.10882763	8.469731298	9.883962283	2.650790201	3.957543474	2.754984111	10.18973283	5.060728745	2.906681006	3.749496161
hsa-miR-3934-5p	0	0	2.414939783	0	0	0	0	0	0	3.304452419	0	0	2.402338917	6.62413969	0	0	0	0	0	9.073986695	0	23.39902788	1.767899541	17.10970431	7.230370448	0	0	37.53218385	4.427103317	0	7.737861874	4.884413078	0	0	0	19.35788409	0	1.784435706	0	0	0	29.65188685	3.976185301	0	15.15241261	0	22.77327935	0	16.87273273
hsa-miR-3937	15.92283793	2629.848784	19.31951827	112.4622197	2574.002574	120.844096	78.78590914	101.054759	40.78137107	8.811873118	31.35508854	38.13191737	19.21871134	10.5986235	8.874502335	20.14808845	35.69803036	9.643829275	7.585498045	10.37027051	2488.335925	17.01747482	14.14319633	12.44342132	28.92148179	26.05438854	37.41062368	60.05149416	11.80560884	14.95732488	20.63429833	4.341700514	8.14385302	11.4521301	9.500792722	5.956272029	5.419499767	3.568871411	11.99673689	44.43531052	33.87892519	39.53584913	10.6031608	15.83017389	11.01993644	40.7589313	20.24291498	11.62672403	14.99798465
hsa-miR-3939	0	0	0	0	0	0	0	0	0	0	0	0	9.609355669	0	0	0	0	0	15.17099609	0	0	0	0	4.666282995	0	0	0	0	0	13.08765927	0	0	0	0	0	0	0	0	0	0	0	0	0	11.87263042	0	0	0	0	0
hsa-miR-3940-3p	0	0	0	0	0	0	0	0	0	0	0	0	0	0	3.327938375	0	0	0	0	0	0	0	0	0	0	0	9.35265592	0	8.854206634	0	0	0	0	0	0	0	0	4.014980338	2.999184222	0	0	0	0	0	0	0	0	0	0
hsa-miR-3940-5p	0	0	0	0	0	15.105512	0	0	0	0	0	0	4.804677834	0	0	0	0	0	0	1.296283814	0	0	0	0	0	0	0	0	1.475701106	0	0	0	0	0	0	0	0	0	0	0	0	29.65188685	0	0	0	0	0	1.453340503	1.874748081
hsa-miR-3942-3p	1.990354741	328.731098	2.414939783	14.05777747	321.7503218	15.105512	9.848238643	12.63184488	5.097671384	1.10148414	3.919386067	4.766489671	2.402338917	1.324827938	1.109312792	2.518511056	4.462253795	1.205478659	0.948187256	1.296283814	311.0419907	2.127184352	1.767899541	1.555427665	3.615185224	3.256798567	4.67632796	7.50643677	1.475701106	1.86966561	2.579287291	0.542712564	1.017981627	1.431516262	1.18759909	0.744534004	0.677437471	0.446108926	1.499592111	5.554413815	4.234865649	4.941981141	1.3253951	1.978771737	1.377492055	5.094866413	2.530364372	1.453340503	1.874748081
hsa-miR-3942-5p	19.90354741	3287.31098	24.14939783	140.5777747	3217.503218	151.05512	98.48238643	126.3184488	50.97671384	11.0148414	39.19386067	47.66489671	24.02338917	13.24827938	11.09312792	25.18511056	44.62253795	12.05478659	9.481872556	12.96283814	3110.419907	21.27184352	17.67899541	15.55427665	36.15185224	32.56798567	46.7632796	75.0643677	14.75701106	18.6966561	25.79287291	5.427125642	10.17981627	14.31516262	11.8759909	7.445340036	6.774374708	4.461089264	14.99592111	55.54413815	42.34865649	49.41981141	13.253951	19.78771737	13.77492055	50.94866413	25.30364372	14.53340503	18.74748081
hsa-miR-3944-3p	39.80709482	6574.621959	48.29879567	281.1555493	6435.006435	302.11024	196.9647729	252.6368976	101.9534277	22.02968279	78.38772135	95.32979342	48.04677834	26.49655876	22.18625584	50.37022113	89.2450759	24.10957319	18.96374511	25.92567627	6220.839813	42.54368705	35.35799082	31.1085533	72.30370448	65.13597134	93.5265592	150.1287354	29.51402211	37.39331221	51.58574583	10.85425128	20.35963255	28.63032524	23.75198181	14.89068007	13.54874942	8.922178528	29.99184222	111.0882763	84.69731298	98.83962283	26.50790201	39.57543474	27.54984111	101.8973283	50.60728745	29.06681006	37.49496161
hsa-miR-3944-5p	0	0	0	0	0	0	0	0	0	0	0	0	0	0	1.109312792	0	0	0	0	0	0	0	0	0	0	0	0	0	0	0	0	0	5.089908137	0	0	0	0.677437471	0	0	0	0	0	0	1.978771737	0	0	0	0	0
hsa-miR-3960	0	0	0	14.05777747	0	0	0	0	0	0	0	4.766489671	0	0	0	0	8.92450759	1.205478659	1.896374511	0	0	0	0	0	0	0	0	0	1.475701106	1.86966561	0	0	0	2.863032524	0	0	0.677437471	0.446108926	0	0	4.234865649	0	0	0	2.754984111	5.094866413	0	0	0
hsa-miR-3976	1.990354741	328.731098	2.414939783	14.05777747	321.7503218	15.105512	9.848238643	12.63184488	5.097671384	1.10148414	3.919386067	4.766489671	2.402338917	1.324827938	1.109312792	2.518511056	4.462253795	1.205478659	0.948187256	1.296283814	311.0419907	2.127184352	1.767899541	1.555427665	3.615185224	3.256798567	4.67632796	7.50643677	1.475701106	1.86966561	2.579287291	0.542712564	1.017981627	1.431516262	1.18759909	0.744534004	0.677437471	0.446108926	1.499592111	5.554413815	4.234865649	4.941981141	1.3253951	1.978771737	1.377492055	5.094866413	2.530364372	1.453340503	1.874748081
hsa-miR-409-3p	404.0420124	0	84.52289242	196.8088845	0	1253.757496	1270.422785	0	168.2231557	316.1259481	105.8234238	76.26383474	64.86315076	71.54070865	14.42106629	83.11086486	490.8479175	623.2324669	274.0261169	381.1074412	0	40.4165027	65.41228301	276.8661243	459.1285234	853.2812246	60.79226348	217.6866663	97.39627297	37.39331221	95.43362978	3.79898795	100.7801811	296.3238662	43.94116634	365.5661958	435.5922937	219.4855918	592.3388838	1016.457728	148.2202977	64.24575484	80.84910112	59.3631521	487.6321876	101.8973283	630.0607287	530.4692836	84.36366363
hsa-miR-409-5p	0	0	0	0	0	0	0	0	0	0	31.35508854	0	0	0	0	0	0	0	0	3.888851441	0	4.254368705	1.767899541	6.221710659	10.84555567	0	0	0	0	0	0	0	7.125871392	7.15758131	10.68839181	1.489068007	12.19387447	9.368287455	0	0	0	0	0	0	0	0	0	0	0
hsa-miR-410-3p	0	0	0	0	0	0	0	0	0	0	0	4.766489671	0	0	0	0	0	15.67122257	0	11.66655432	0	6.381553057	0	4.666282995	10.84555567	19.5407914	0	0	7.378505528	0	0	0	19.34165092	15.74667888	0	30.52589415	8.806687121	4.907198191	0	22.21765526	0	0	6.626975501	0	8.264952332	0	2.530364372	0	0
hsa-miR-411-3p	9.951773705	0	0	0	0	0	0	0	0	3.304452419	0	0	0	0	0	0	80.32056831	0	0	23.33310864	0	0	3.535799082	7.777138324	21.69111134	26.05438854	0	0	1.475701106	0	0	1.085425128	0	5.726065048	0	27.54775813	16.2584993	16.05992135	1.499592111	5.554413815	0	0	0	23.74526084	11.01993644	0	0	21.80010755	0
hsa-miR-411-5p	21.89390215	0	9.659759134	0	0	211.477168	0	467.3782606	0	0	50.95201888	0	0	0	18.85831746	0	0	12.05478659	0.948187256	9.073986695	0	4.254368705	1.767899541	55.99539593	93.99481582	175.8671226	14.02898388	90.07724123	51.6495387	14.95732488	18.05501104	0	11.1977979	108.7952359	8.313193632	23.82508812	36.58162342	69.59299252	7.497960555	44.43531052	0	0	18.5555314	0	22.03987289	0	0	33.42683157	13.12323657
hsa-miR-412-5p	0	0	0	0	0	0	0	0	0	0	0	0	0	0	0	0	0	0	0	1.296283814	0	0	0	0	0	3.256798567	0	0	0	0	0	0	7.125871392	2.863032524	0	0	2.709749883	0	0	0	0	0	0	0	0	0	0	0	0
hsa-miR-421	230.8811499	0	91.76771177	112.4622197	0	241.688192	0	0	0	83.71279462	86.22649348	47.66489671	52.85145618	62.26691308	25.51419421	35.25915479	53.54704554	279.671049	43.61661376	106.2952727	0	151.030089	83.09127842	127.5450685	253.0629657	231.2326983	32.73429572	150.1287354	150.5215128	140.2249208	46.42717124	88.46214797	121.1398137	166.0558864	86.69473359	187.6225689	167.3270553	136.5093315	172.4530928	277.7206907	0	4.941981141	92.77765702	160.2805107	159.7890784	0	212.5506073	223.8144375	161.2283349
hsa-miR-423-3p	12889.5373	1314.924392	17648.37994	5215.43544	643.5006435	6087.521337	9877.783358	1755.826438	5989.763876	11206.49964	2825.877355	3627.29864	23927.29562	9455.296993	37136.46433	14692.9935	35532.92697	4889.421443	1904.908197	5500.132221	0	10557.21594	1778.506938	3712.805836	6948.386001	9548.933398	1164.405662	6035.175163	6431.105418	1351.768236	1913.83117	12107.91731	10956.53626	12843.5639	2413.201351	5972.651777	5995.999054	1578.333382	10117.74797	4282.453051	2875.473776	1734.635381	5476.532554	7242.304557	19790.42836	1584.503454	7497.469636	4945.717732	11760.29471
hsa-miR-423-5p	23705.12496	2958.579882	27479.5998	71385.39397	2252.252252	55195.54085	50974.48321	78734.28914	31070.30708	30563.98191	28458.66224	62598.30885	40464.99672	56643.01849	65595.88401	56223.24082	53979.88416	34356.14179	27615.00563	18815.55955	1555.209953	23516.02302	20901.87627	17562.33376	24500.11026	28128.96922	23348.90551	28231.70869	16393.56358	22228.45444	53587.27276	35643.73308	34125.7981	23542.71645	12728.68705	17679.70445	17611.34193	15904.67544	23311.15936	22212.10085	22762.40286	75854.46854	47702.29505	46190.46865	35732.14391	26707.28973	24263.66397	28405.54013	31203.30706
hsa-miR-424-3p	370.2059818	0	717.2371157	0	0	196.371656	118.1788637	0	203.9068553	622.3385389	352.7447461	367.0197047	367.5578543	637.2422382	546.8912064	554.0724324	165.1033904	1146.410205	149.8135864	329.2560886	0	431.8184235	84.85917796	164.8753325	151.8377794	439.6678065	154.3188227	90.07724123	268.5776012	74.78662441	180.5501104	300.120048	607.7350316	350.7214842	264.8345971	201.768715	737.7294057	124.9104994	446.8784491	444.3531052	385.372774	504.0820764	243.8726985	1015.109901	1208.060533	157.9408588	463.0566802	1043.498481	678.6588052
hsa-miR-424-5p	47.76851378	0	9.659759134	0	0	0	0	0	25.48835692	24.23265107	66.62956315	100.0962831	40.83976159	30.47104257	77.65189543	75.55533169	0	34.95888112	11.37824707	40.18479822	0	65.94271493	1.767899541	46.66282995	10.84555567	29.3111871	60.79226348	30.02574708	16.23271216	28.04498415	18.05501104	92.26113592	198.5064174	12.88364636	53.44195906	21.5914861	60.2919349	9.814396381	37.48980277	49.98972433	46.58352214	0	106.031608	154.3441955	122.5967929	0	0	30.52015057	131.2323657
hsa-miR-425-3p	282.6303732	0	185.9503633	70.28888733	0	90.63307201	265.9024433	0	244.6882264	169.6285575	39.19386067	81.03032441	355.5461597	129.8331379	393.8060411	266.962172	446.2253795	202.5204148	87.23322752	130.9246652	0	68.06989928	22.98269403	71.54967258	162.6833351	162.8399284	65.46859144	105.0901148	82.63926191	93.48328052	15.47572375	73.26619617	178.1467848	186.0971141	39.19076998	146.6731987	228.2964277	52.64085332	218.9404482	205.5133112	4.234865649	98.83962283	86.15068152	306.7096192	292.0283157	0	136.6396761	348.8017208	159.3535869
hsa-miR-425-5p	802.1129606	0	367.0708471	126.5199972	0	256.793704	571.1978413	151.5821386	275.2742547	632.2518962	619.2629986	300.2888493	636.619813	152.3552129	401.5712306	647.2573415	236.4994511	650.9584761	608.7362181	950.1760353	0	591.35725	403.0810953	779.2692601	831.4926015	977.0395701	682.7438822	465.3990797	1084.640313	261.7531854	211.5015579	297.9491978	503.9009056	649.908383	668.6182878	955.2371266	688.2764704	654.4417951	985.2320169	1022.012142	169.394626	469.4882084	540.7612009	734.1243144	1086.841232	331.1663168	1024.797571	890.8977284	406.8203335
hsa-miR-4259	0	0	0	0	0	0	0	0	0	0	0	0	0	0	0	0	0	0	0	0	0	0	0	0	0	0	0	0	1.475701106	0	0	0	0	0	0	0	0	0	2.999184222	0	0	0	0	0	0	0	0	0	0
hsa-miR-4271	1.990354741	328.731098	2.414939783	14.05777747	321.7503218	15.105512	9.848238643	12.63184488	5.097671384	1.10148414	3.919386067	4.766489671	2.402338917	1.324827938	1.109312792	2.518511056	4.462253795	1.205478659	0.948187256	1.296283814	311.0419907	2.127184352	1.767899541	1.555427665	3.615185224	3.256798567	4.67632796	7.50643677	1.475701106	1.86966561	2.579287291	0.542712564	1.017981627	1.431516262	1.18759909	0.744534004	0.677437471	0.446108926	1.499592111	5.554413815	4.234865649	4.941981141	1.3253951	1.978771737	1.377492055	5.094866413	2.530364372	1.453340503	1.874748081
hsa-miR-4284	9.951773705	1643.65549	12.07469892	70.28888733	1608.751609	75.52756001	49.24119321	63.1592244	25.48835692	5.507420699	19.59693034	23.83244836	12.01169459	6.62413969	5.546563959	12.59255528	22.31126898	6.027393297	4.740936278	6.481419068	1555.209953	10.63592176	8.839497704	7.777138324	18.07592612	16.28399284	23.3816398	37.53218385	7.378505528	9.348328052	12.89643646	2.713562821	5.089908137	7.15758131	5.937995451	3.722670018	3.387187354	2.230544632	7.497960555	27.77206907	21.17432824	24.70990571	6.626975501	9.893858684	6.887460277	25.47433206	12.65182186	7.266702516	9.373740404
hsa-miR-4286	31.84567585	5259.697567	38.63903654	224.9244394	5148.005148	241.688192	157.5718183	202.1095181	81.56274214	17.62374624	62.71017708	76.26383474	38.43742267	21.19724701	17.74900467	40.2961769	71.39606072	19.28765855	15.17099609	20.74054102	4976.671851	34.03494964	28.28639265	24.88684264	57.84296358	52.10877707	74.82124736	120.1029883	23.61121769	29.91464976	41.26859666	8.683401028	16.28770604	22.90426019	19.00158544	11.91254406	10.83899953	7.137742823	23.99347378	88.87062104	67.75785038	79.07169826	21.2063216	31.66034779	22.03987289	81.5178626	40.48582996	23.25344805	29.99596929
hsa-miR-4289	0	0	2.414939783	0	0	0	0	0	0	0	0	0	0	0	0	2.518511056	0	0	0	0	0	0	0	0	0	0	0	0	1.475701106	0	2.579287291	0	0	0	0	0.744534004	0	0.446108926	0	0	0	0	0	0	0	5.094866413	0	0	0
hsa-miR-429	87.5756086	0	65.20337415	0	0	0	108.3306251	0	5.097671384	41.85639731	74.46833528	0	19.21871134	0	32.17007096	0	0	21.69861587	19.91193237	68.70304212	0	44.6708714	10.60739725	40.44111929	7.230370448	35.82478424	42.08695164	45.03862062	16.23271216	33.65398099	0	3.256275385	0	20.04122767	10.68839181	73.70886636	33.19443607	13.82937672	85.47675032	105.5338625	0	0	22.5317167	0	16.52990466	0	40.48582996	0	58.1171905
hsa-miR-4291	19.90354741	3287.31098	24.14939783	140.5777747	3217.503218	151.05512	98.48238643	126.3184488	50.97671384	11.0148414	39.19386067	47.66489671	24.02338917	13.24827938	11.09312792	25.18511056	44.62253795	12.05478659	9.481872556	12.96283814	3110.419907	21.27184352	17.67899541	15.55427665	36.15185224	32.56798567	46.7632796	75.0643677	14.75701106	18.6966561	25.79287291	5.427125642	10.17981627	14.31516262	11.8759909	7.445340036	6.774374708	4.461089264	14.99592111	55.54413815	42.34865649	49.41981141	13.253951	19.78771737	13.77492055	50.94866413	25.30364372	14.53340503	18.74748081
hsa-miR-4292	1.990354741	328.731098	2.414939783	14.05777747	321.7503218	15.105512	9.848238643	12.63184488	5.097671384	1.10148414	3.919386067	4.766489671	2.402338917	1.324827938	1.109312792	2.518511056	4.462253795	1.205478659	0.948187256	1.296283814	311.0419907	2.127184352	1.767899541	1.555427665	3.615185224	3.256798567	4.67632796	7.50643677	1.475701106	1.86966561	2.579287291	0.542712564	1.017981627	1.431516262	1.18759909	0.744534004	0.677437471	0.446108926	1.499592111	5.554413815	4.234865649	4.941981141	1.3253951	1.978771737	1.377492055	5.094866413	2.530364372	1.453340503	1.874748081
hsa-miR-4306	195.0547646	0	118.3320494	351.4444366	0	135.949608	9.848238643	442.1145708	188.6138412	182.8463672	101.9040378	233.5579939	790.3695037	462.3649504	870.8105416	224.147484	339.1312884	67.50680493	265.4924316	273.5158847	0	155.2844577	334.1330132	230.2032944	93.99481582	74.90636704	327.3429572	90.07724123	523.8738925	355.236466	1031.714917	1434.93202	645.4003518	154.6037563	404.9712898	134.7606547	68.42118455	445.6628175	34.49061855	83.31620722	207.5084168	355.8226422	523.5310646	251.3040106	82.64952332	0	227.7327935	206.3743514	266.2142275
hsa-miR-4308	1.990354741	328.731098	2.414939783	14.05777747	321.7503218	15.105512	9.848238643	12.63184488	5.097671384	1.10148414	3.919386067	4.766489671	2.402338917	1.324827938	1.109312792	2.518511056	4.462253795	1.205478659	0.948187256	1.296283814	311.0419907	2.127184352	1.767899541	1.555427665	3.615185224	3.256798567	4.67632796	7.50643677	1.475701106	1.86966561	2.579287291	0.542712564	1.017981627	1.431516262	1.18759909	0.744534004	0.677437471	0.446108926	1.499592111	5.554413815	4.234865649	4.941981141	1.3253951	1.978771737	1.377492055	5.094866413	2.530364372	1.453340503	1.874748081
hsa-miR-431-3p	0	0	0	0	0	0	0	0	0	0	0	0	0	0	0	0	0	0	0	0	0	0	0	0	0	6.513597134	0	0	0	0	0	0	0	5.726065048	1.18759909	0.744534004	0	0	0	0	0	0	0	0	0	0	0	0	0
hsa-miR-431-5p	0	0	0	0	0	0	0	0	0	0	0	0	0	0	0	0	0	0	0	10.37027051	0	2.127184352	5.303698623	0	21.69111134	35.82478424	0	0	7.378505528	9.348328052	7.737861874	3.79898795	8.14385302	7.15758131	1.18759909	14.14614607	7.451812179	0	7.497960555	33.32648289	0	0	0	0	0	0	12.65182186	0	0
hsa-miR-432-5p	51.74922326	0	26.56433762	0	0	75.52756001	128.0271024	0	158.0278129	52.87123871	0	4.766489671	55.25379509	0	53.24701401	12.59255528	4.462253795	69.91776225	68.2694824	90.73986695	0	19.14465917	7.071598164	65.32796192	137.3770385	276.8278782	18.70531184	75.0643677	36.89252764	18.6966561	28.3721602	5.427125642	34.61137533	64.41823179	0	104.2347605	97.5509958	43.71867479	104.9714478	222.1765526	0	0	18.5555314	39.57543474	180.4514592	0	215.0809717	295.0281221	50.61819818
hsa-miR-4323	1.990354741	328.731098	2.414939783	14.05777747	321.7503218	15.105512	9.848238643	12.63184488	5.097671384	1.10148414	3.919386067	4.766489671	2.402338917	1.324827938	1.109312792	2.518511056	4.462253795	1.205478659	0.948187256	1.296283814	311.0419907	2.127184352	1.767899541	1.555427665	3.615185224	3.256798567	4.67632796	7.50643677	1.475701106	1.86966561	2.579287291	0.542712564	1.017981627	1.431516262	1.18759909	0.744534004	0.677437471	0.446108926	1.499592111	5.554413815	4.234865649	4.941981141	1.3253951	1.978771737	1.377492055	5.094866413	2.530364372	1.453340503	1.874748081
hsa-miR-4326	0	0	0	0	0	0	0	0	0	0	0	0	0	0	0	0	0	0	0	0	0	0	0	0	0	0	0	0	0	0	0	0	0	0	3.562797271	0	0	3.568871411	0	0	0	0	0	0	0	0	0	0	0
hsa-miR-433-3p	380.1577555	0	210.0997612	182.751107	0	709.9590641	1831.772388	12.63184488	285.4695975	219.1953438	156.7754427	119.1622418	209.0034858	197.3993628	79.87052101	115.8515086	629.1777851	396.6024789	122.316156	222.9608159	0	53.17960881	106.0739725	175.7633261	495.2803757	1345.057808	116.908199	292.751034	91.49346855	52.35063709	23.21358562	7.055263335	149.6432992	370.7627119	15.43878817	284.4119894	212.7153658	73.60797286	332.9094486	777.6179341	321.8497893	64.24575484	99.40463252	45.51174995	500.0296161	56.04353054	470.6477733	424.3754269	136.8566099
hsa-miR-433-5p	7.961418964	1314.924392	9.659759134	56.23110986	1287.001287	60.42204801	39.39295457	50.52737952	20.39068553	4.405936559	15.67754427	19.06595868	9.609355669	5.299311752	4.437251167	10.07404423	17.84901518	4.821914638	3.792749022	5.185135254	1244.167963	8.50873741	7.071598164	6.221710659	14.4607409	13.02719427	18.70531184	30.02574708	5.902804422	7.478662441	10.31714917	2.170850257	4.07192651	5.726065048	4.750396361	2.978136014	2.709749883	1.784435706	5.998368444	22.21765526	16.9394626	19.76792457	5.301580401	7.915086947	5.509968221	20.37946565	10.12145749	5.813362013	7.498992323
hsa-miR-4330	15.92283793	2629.848784	19.31951827	112.4622197	2574.002574	120.844096	78.78590914	101.054759	40.78137107	8.811873118	31.35508854	38.13191737	19.21871134	10.5986235	8.874502335	20.14808845	35.69803036	9.643829275	7.585498045	10.37027051	2488.335925	17.01747482	14.14319633	12.44342132	28.92148179	26.05438854	37.41062368	60.05149416	11.80560884	14.95732488	20.63429833	4.341700514	8.14385302	11.4521301	9.500792722	5.956272029	5.419499767	3.568871411	11.99673689	44.43531052	33.87892519	39.53584913	10.6031608	15.83017389	11.01993644	40.7589313	20.24291498	11.62672403	14.99798465
hsa-miR-4419a	1.990354741	328.731098	2.414939783	14.05777747	321.7503218	15.105512	9.848238643	12.63184488	5.097671384	1.10148414	3.919386067	4.766489671	2.402338917	1.324827938	1.109312792	2.518511056	4.462253795	1.205478659	0.948187256	1.296283814	311.0419907	2.127184352	1.767899541	1.555427665	3.615185224	3.256798567	4.67632796	7.50643677	1.475701106	1.86966561	2.579287291	0.542712564	1.017981627	1.431516262	1.18759909	0.744534004	0.677437471	0.446108926	1.499592111	5.554413815	4.234865649	4.941981141	1.3253951	1.978771737	1.377492055	5.094866413	2.530364372	1.453340503	1.874748081
hsa-miR-4424	21.89390215	3616.042078	26.56433762	154.6355521	3539.253539	166.160632	108.3306251	138.9502937	56.07438522	12.11632554	43.11324674	52.43138638	26.42572809	14.57310732	12.20244071	27.70362162	49.08479175	13.26026525	10.43005981	14.25912195	3421.461897	23.39902788	19.44689495	17.10970431	39.76703746	35.82478424	51.43960756	82.57080446	16.23271216	20.56632171	28.3721602	5.969838207	11.1977979	15.74667888	13.06358999	8.18987404	7.451812179	4.907198191	16.49551322	61.09855196	46.58352214	54.36179256	14.5793461	21.7664891	15.15241261	56.04353054	27.8340081	15.98674553	20.62222889
hsa-miR-4427	1.990354741	328.731098	2.414939783	14.05777747	321.7503218	15.105512	9.848238643	12.63184488	5.097671384	1.10148414	3.919386067	4.766489671	2.402338917	1.324827938	1.109312792	2.518511056	4.462253795	1.205478659	0.948187256	1.296283814	311.0419907	2.127184352	1.767899541	1.555427665	3.615185224	3.256798567	4.67632796	7.50643677	1.475701106	1.86966561	2.579287291	0.542712564	1.017981627	1.431516262	1.18759909	0.744534004	0.677437471	0.446108926	1.499592111	5.554413815	4.234865649	4.941981141	1.3253951	1.978771737	1.377492055	5.094866413	2.530364372	1.453340503	1.874748081
hsa-miR-4429	7.961418964	0	7.24481935	28.11555493	0	30.211024	49.24119321	50.52737952	86.66041352	5.507420699	11.7581582	4.766489671	24.02338917	9.273795566	39.93526051	0	58.00929934	4.821914638	7.585498045	7.777702881	0	2.127184352	1.767899541	3.11085533	10.84555567	6.513597134	0	0	0	7.478662441	2.579287291	5.969838207	3.053944882	0	3.562797271	3.722670018	0.677437471	1.784435706	2.999184222	5.554413815	4.234865649	19.76792457	6.626975501	9.893858684	6.887460277	15.28459924	2.530364372	15.98674553	3.749496161
hsa-miR-4433a-3p	557.2993275	328.731098	280.1330149	0	0	407.848824	157.5718183	12.63184488	66.26972799	244.529479	274.3570247	42.89840704	158.5543685	34.44552639	22.18625584	75.55533169	379.2915726	462.9038052	60.68398436	257.9604789	0	206.3368822	24.75059357	136.8776345	488.0500052	374.5318352	14.02898388	75.0643677	196.268247	147.7035832	72.22004416	4.341700514	73.29467718	174.644984	144.887089	418.42811	499.9488535	85.65291387	784.286674	505.4516572	160.9248947	19.76792457	55.66659421	47.49052168	447.684918	81.5178626	511.1336032	438.908832	307.4586852
hsa-miR-4433a-5p	752.3540921	0	1550.391341	84.34666479	1287.001287	649.5370161	2215.853695	88.42291417	5.097671384	381.1135123	286.1151829	61.96436572	939.3145166	427.919424	653.3852344	491.109656	2101.721538	741.3693755	79.64772947	531.4763636	0	870.0184001	58.34068485	396.6340545	347.0577815	566.6829507	88.85023124	0	278.907509	676.8189509	105.7507789	241.5070911	427.5522835	289.1662849	295.7121735	426.6179841	449.8184806	124.4643905	308.9159749	344.3736565	542.0628031	133.4334908	357.8566771	375.96663	493.1421558	1105.586012	923.582996	1197.552575	2290.942155
hsa-miR-4433b-3p	69.66241593	0	190.7802429	0	0	45.316536	118.1788637	0	0	53.97272285	39.19386067	181.1266075	168.1637242	72.86553659	134.2268478	45.33319901	227.5749436	61.47941163	0	84.25844788	0	108.486402	0	51.32911294	39.76703746	113.9879498	4.67632796	0	30.98972322	151.4429144	33.53073479	49.38684334	24.43155906	28.63032524	23.75198181	63.28539031	39.96881078	11.15272316	11.99673689	55.54413815	165.1597603	29.65188685	95.42844722	31.66034779	68.87460277	0	108.805668	133.7073263	359.9516315
hsa-miR-4433b-5p	965.3220493	328.731098	383.9754256	0	0	453.16536	167.4200569	12.63184488	66.26972799	370.0986709	529.1171191	42.89840704	218.6128415	94.0627836	29.95144538	103.2589533	468.5366485	736.5474609	126.108905	501.6618358	0	395.6562896	79.55547934	309.5301053	791.7255641	683.9276991	32.73429572	202.6737928	425.0019184	228.0992045	105.7507789	10.85425128	116.0499055	400.8245534	276.710588	828.666346	1077.803016	151.677035	1490.594558	988.6856591	533.5930718	19.76792457	153.7458316	102.8961303	727.3158052	168.1305916	1052.631579	747.0170186	493.0587452
hsa-miR-4435	0	0	0	0	0	0	0	0	0	0	0	0	0	0	0	0	0	9.643829275	0	14.25912195	0	0	0	0	0	0	0	0	0	0	5.158574583	0	0	2.863032524	0	5.211738025	2.709749883	0	0	0	0	0	0	0	0	0	0	0	16.87273273
hsa-miR-4436b-3p	0	0	0	0	0	0	0	0	0	0	0	0	7.207016752	0	0	0	0	7.232871956	0	0	0	8.50873741	0	0	0	0	0	0	0	0	0	0	0	0	0	8.934408043	0	0	0	5.554413815	0	0	0	0	0	0	0	0	0
hsa-miR-4437	7.961418964	1314.924392	9.659759134	56.23110986	1287.001287	60.42204801	39.39295457	50.52737952	20.39068553	4.405936559	15.67754427	19.06595868	9.609355669	5.299311752	4.437251167	10.07404423	17.84901518	4.821914638	3.792749022	5.185135254	1244.167963	8.50873741	7.071598164	6.221710659	14.4607409	13.02719427	18.70531184	30.02574708	5.902804422	7.478662441	10.31714917	2.170850257	4.07192651	5.726065048	4.750396361	2.978136014	2.709749883	1.784435706	5.998368444	22.21765526	16.9394626	19.76792457	5.301580401	7.915086947	5.509968221	20.37946565	10.12145749	5.813362013	7.498992323
hsa-miR-4440	11.94212845	0	0	126.5199972	0	0	0	0	45.87904245	0	0	0	0	0	0	0	0	0	0.948187256	1.296283814	0	0	1.767899541	0	0	0	4.67632796	0	1.475701106	0	0	0	0	0	0	0	0	2.676653558	0	0	0	0	0	21.7664891	8.264952332	0	0	0	0
hsa-miR-4443	19.90354741	0	14.4896387	56.23110986	0	135.949608	0	25.26368976	30.5860283	12.11632554	0	224.0250145	2.402338917	54.31794546	43.26319888	100.7404423	272.1974815	0	0	40.18479822	0	2.127184352	1.767899541	15.55427665	32.53666702	0	9.35265592	7.50643677	5.902804422	14.95732488	38.68930937	8.683401028	25.44954069	24.33577645	27.31477908	22.33602011	5.419499767	10.26050531	2.999184222	72.20737959	0	39.53584913	17.2301363	81.12964121	56.47717427	0	5.060728745	11.62672403	3.749496161
hsa-miR-4446-3p	89.56596334	0	55.54361502	0	0	0	68.9376705	0	101.9534277	72.69795322	23.5163164	33.3654277	28.82806701	1.324827938	17.74900467	52.88873218	187.4146594	71.12324091	3.792749022	66.11047449	0	10.63592176	3.535799082	31.1085533	75.9188897	78.16316561	4.67632796	135.1158619	38.36822875	29.91464976	41.26859666	10.85425128	25.44954069	73.00732936	19.00158544	55.84005027	73.84068432	6.691633896	127.4653294	88.87062104	46.58352214	49.41981141	41.08724811	17.80894563	97.80193593	0	78.44129555	130.8006453	80.61416747
hsa-miR-4446-5p	1.990354741	328.731098	2.414939783	14.05777747	321.7503218	15.105512	9.848238643	12.63184488	5.097671384	1.10148414	3.919386067	4.766489671	2.402338917	1.324827938	1.109312792	2.518511056	4.462253795	1.205478659	0.948187256	1.296283814	311.0419907	2.127184352	1.767899541	1.555427665	3.615185224	3.256798567	4.67632796	7.50643677	1.475701106	1.86966561	2.579287291	0.542712564	1.017981627	1.431516262	1.18759909	0.744534004	0.677437471	0.446108926	1.499592111	5.554413815	4.234865649	4.941981141	1.3253951	1.978771737	1.377492055	5.094866413	2.530364372	1.453340503	1.874748081
hsa-miR-4447	5.971064223	986.1932939	7.24481935	42.1733324	965.2509653	45.316536	29.54471593	37.89553464	15.29301415	3.304452419	11.7581582	14.29946901	7.207016752	3.974483814	3.327938375	7.555533169	13.38676139	3.616435978	2.844561767	3.888851441	933.125972	6.381553057	5.303698623	4.666282995	10.84555567	9.770395701	14.02898388	22.51931031	4.427103317	5.608996831	7.737861874	1.628137693	3.053944882	4.294548786	3.562797271	2.233602011	2.032312412	1.338326779	4.498776333	16.66324144	12.70459695	14.82594342	3.976185301	5.93631521	4.132476166	15.28459924	7.591093117	4.360021509	5.624244242
hsa-miR-4448	1.990354741	328.731098	2.414939783	14.05777747	321.7503218	15.105512	9.848238643	12.63184488	5.097671384	1.10148414	3.919386067	4.766489671	2.402338917	1.324827938	1.109312792	2.518511056	4.462253795	1.205478659	0.948187256	1.296283814	311.0419907	2.127184352	1.767899541	1.555427665	3.615185224	3.256798567	4.67632796	7.50643677	1.475701106	1.86966561	2.579287291	0.542712564	1.017981627	1.431516262	1.18759909	0.744534004	0.677437471	0.446108926	1.499592111	5.554413815	4.234865649	4.941981141	1.3253951	1.978771737	1.377492055	5.094866413	2.530364372	1.453340503	1.874748081
hsa-miR-4449	0	0	0	0	0	0	0	0	0	9.913357258	0	0	7.207016752	0	0	0	0	0	0.948187256	0	0	0	0	7.777138324	0	0	0	0	0	0	0	0	0	0	0	0	0	3.122762485	0	0	0	4.941981141	0	0	0	0	0	0	0
hsa-miR-4450	9.951773705	1643.65549	12.07469892	70.28888733	1608.751609	75.52756001	49.24119321	63.1592244	25.48835692	5.507420699	19.59693034	23.83244836	12.01169459	6.62413969	5.546563959	12.59255528	22.31126898	6.027393297	4.740936278	6.481419068	1555.209953	10.63592176	8.839497704	7.777138324	18.07592612	16.28399284	23.3816398	37.53218385	7.378505528	9.348328052	12.89643646	2.713562821	5.089908137	7.15758131	5.937995451	3.722670018	3.387187354	2.230544632	7.497960555	27.77206907	21.17432824	24.70990571	6.626975501	9.893858684	6.887460277	25.47433206	12.65182186	7.266702516	9.373740404
hsa-miR-4451	7.961418964	1314.924392	9.659759134	56.23110986	1287.001287	60.42204801	39.39295457	50.52737952	20.39068553	4.405936559	15.67754427	19.06595868	9.609355669	5.299311752	4.437251167	10.07404423	17.84901518	4.821914638	3.792749022	5.185135254	1244.167963	8.50873741	7.071598164	6.221710659	14.4607409	13.02719427	18.70531184	30.02574708	5.902804422	7.478662441	10.31714917	2.170850257	4.07192651	5.726065048	4.750396361	2.978136014	2.709749883	1.784435706	5.998368444	22.21765526	16.9394626	19.76792457	5.301580401	7.915086947	5.509968221	20.37946565	10.12145749	5.813362013	7.498992323
hsa-miR-4454	0	0	0	0	0	0	0	0	0	0	0	0	0	0	0	0	0	0	0	1.296283814	0	2.127184352	1.767899541	0	3.615185224	0	0	0	0	0	0	0.542712564	0	0	0	0.744534004	0	0	0	0	0	0	0	0	0	0	0	0	9.373740404
hsa-miR-4458	0	0	0	0	0	0	0	0	0	0	7.838772135	0	0	0	0	0	0	0	0	0	0	0	0	0	0	0	0	0	0	0	0	0	0	0	0	0	0	0	0	16.66324144	0	0	0	0	0	0	0	0	0
hsa-miR-4459	1.990354741	328.731098	2.414939783	14.05777747	321.7503218	15.105512	9.848238643	12.63184488	5.097671384	1.10148414	3.919386067	4.766489671	2.402338917	1.324827938	1.109312792	2.518511056	4.462253795	1.205478659	0.948187256	1.296283814	311.0419907	2.127184352	1.767899541	1.555427665	3.615185224	3.256798567	4.67632796	7.50643677	1.475701106	1.86966561	2.579287291	0.542712564	1.017981627	1.431516262	1.18759909	0.744534004	0.677437471	0.446108926	1.499592111	5.554413815	4.234865649	4.941981141	1.3253951	1.978771737	1.377492055	5.094866413	2.530364372	1.453340503	1.874748081
hsa-miR-4461	0	0	0	0	0	0	0	0	0	0	0	0	0	0	0	0	0	4.821914638	0	0	0	0	7.071598164	0	0	6.513597134	0	0	4.427103317	0	0	0	0	2.863032524	0	0	4.742062296	0	0	0	0	0	0	0	0	0	0	0	0
hsa-miR-4463	1.990354741	328.731098	2.414939783	14.05777747	321.7503218	15.105512	9.848238643	12.63184488	5.097671384	1.10148414	3.919386067	4.766489671	2.402338917	1.324827938	1.109312792	2.518511056	4.462253795	1.205478659	0.948187256	1.296283814	311.0419907	2.127184352	1.767899541	1.555427665	3.615185224	3.256798567	4.67632796	7.50643677	1.475701106	1.86966561	2.579287291	0.542712564	1.017981627	1.431516262	1.18759909	0.744534004	0.677437471	0.446108926	1.499592111	5.554413815	4.234865649	4.941981141	1.3253951	1.978771737	1.377492055	5.094866413	2.530364372	1.453340503	1.874748081
hsa-miR-4466	0	0	0	0	0	30.211024	59.08943186	0	0	0	0	42.89840704	0	0	0	0	0	9.643829275	0.948187256	2.592567627	0	0	0	0	0	0	0	7.50643677	0	0	0	2.170850257	3.053944882	0	3.562797271	0	0	0	0	22.21765526	0	0	0	1.978771737	0	0	0	7.266702516	0
hsa-miR-4467	13.93248319	2301.117686	16.90457848	98.40444226	2252.252252	105.738584	68.9376705	88.42291417	35.68369969	7.710388978	27.43570247	33.3654277	16.81637242	9.273795566	7.765189543	17.62957739	31.23577657	8.438350616	6.637310789	9.073986695	2177.293935	14.89029047	12.37529679	10.88799365	25.30629657	22.79758997	32.73429572	52.54505739	10.32990774	13.08765927	18.05501104	3.79898795	7.125871392	10.02061383	8.313193632	5.211738025	4.742062296	3.122762485	10.49714478	38.8808967	29.64405954	34.59386799	9.277765702	13.85140216	9.642444387	35.66406489	17.71255061	10.17338352	13.12323657
hsa-miR-4469	5.971064223	986.1932939	7.24481935	42.1733324	965.2509653	45.316536	29.54471593	37.89553464	15.29301415	3.304452419	11.7581582	14.29946901	7.207016752	3.974483814	3.327938375	7.555533169	13.38676139	3.616435978	2.844561767	3.888851441	933.125972	6.381553057	5.303698623	4.666282995	10.84555567	9.770395701	14.02898388	22.51931031	4.427103317	5.608996831	7.737861874	1.628137693	3.053944882	4.294548786	3.562797271	2.233602011	2.032312412	1.338326779	4.498776333	16.66324144	12.70459695	14.82594342	3.976185301	5.93631521	4.132476166	15.28459924	7.591093117	4.360021509	5.624244242
hsa-miR-4470	0	0	0	0	0	0	78.78590914	0	0	2.202968279	0	0	0	0	7.765189543	0	0	25.31505185	0	0	0	2.127184352	0	1.555427665	0	9.770395701	9.35265592	0	0	0	0	1.085425128	0	11.4521301	0	0	16.2584993	3.122762485	8.997552666	55.54413815	0	0	0	0	0	0	0	13.08006453	14.99798465
hsa-miR-4473	15.92283793	0	9.659759134	0	0	0	0	0	0	6.608904838	0	0	12.01169459	18.54759113	0	0	0	0	0	9.073986695	0	4.254368705	5.303698623	9.332565989	0	6.513597134	4.67632796	0	17.70841327	0	0	0	0	0	7.125594542	11.16801005	16.2584993	8.476069602	19.49469744	55.54413815	0	0	0	0	0	0	22.77327935	0	0
hsa-miR-4474-3p	0	0	0	0	0	0	0	0	0	0	0	0	0	0	0	0	0	0	0	0	0	0	0	0	7.230370448	0	0	0	0	0	0	0	0	0	0	0	0	4.907198191	0	0	0	0	0	0	0	0	0	0	0
hsa-miR-4477b	3.980709482	657.4621959	4.829879567	28.11555493	643.5006435	30.211024	19.69647729	25.26368976	10.19534277	2.202968279	7.838772135	9.532979342	4.804677834	2.649655876	2.218625584	5.037022113	8.92450759	2.410957319	1.896374511	2.592567627	622.0839813	4.254368705	3.535799082	3.11085533	7.230370448	6.513597134	9.35265592	15.01287354	2.951402211	3.739331221	5.158574583	1.085425128	2.035963255	2.863032524	2.375198181	1.489068007	1.354874942	0.892217853	2.999184222	11.10882763	8.469731298	9.883962283	2.650790201	3.957543474	2.754984111	10.18973283	5.060728745	2.906681006	3.749496161
hsa-miR-4479	0	0	0	0	0	0	0	0	0	0	0	0	0	0	0	0	0	0	0.948187256	0	0	0	0	0	0	6.513597134	0	0	0	3.739331221	0	0	0	0	0	0	0	0	0	0	0	0	0	0	0	0	0	0	0
hsa-miR-4482-3p	83.59489912	13806.70611	101.4274709	590.4266535	13513.51351	634.4315041	413.626023	530.537485	214.1021981	46.26233387	164.6142148	200.1925662	100.8982345	55.64277339	46.59113726	105.7774644	187.4146594	50.6301037	39.82386474	54.44392017	13063.76361	89.3417428	74.25178072	65.32796192	151.8377794	136.7855398	196.4057743	315.2703443	61.97944644	78.52595563	108.3300662	22.7939277	42.75522835	60.12368301	49.87916179	31.27042815	28.45237377	18.73657491	62.98286866	233.2853802	177.8643573	207.5632079	55.66659421	83.10841295	57.85466632	213.9843893	106.2753036	61.04030113	78.73941939
hsa-miR-4483	0	0	0	0	0	75.52756001	0	0	5.097671384	0	0	4.766489671	0	0	0	0	0	0	0	0	0	0	0	0	0	0	0	0	0	0	0	0	0	0	0	0	0	0	0	0	0	0	0	0	0	0	0	0	0
hsa-miR-4484	5.971064223	986.1932939	7.24481935	42.1733324	965.2509653	45.316536	29.54471593	37.89553464	15.29301415	3.304452419	11.7581582	14.29946901	7.207016752	3.974483814	3.327938375	7.555533169	13.38676139	3.616435978	2.844561767	3.888851441	933.125972	6.381553057	5.303698623	4.666282995	10.84555567	9.770395701	14.02898388	22.51931031	4.427103317	5.608996831	7.737861874	1.628137693	3.053944882	4.294548786	3.562797271	2.233602011	2.032312412	1.338326779	4.498776333	16.66324144	12.70459695	14.82594342	3.976185301	5.93631521	4.132476166	15.28459924	7.591093117	4.360021509	5.624244242
hsa-miR-4485-3p	9.951773705	0	0	0	0	0	0	0	122.3441132	0	0	23.83244836	0	19.87241907	0	0	0	0	10.43005981	3.888851441	0	19.14465917	15.91109587	10.88799365	57.84296358	81.41996418	4.67632796	105.0901148	23.61121769	11.21799366	10.31714917	3.79898795	34.61137533	73.00732936	0	29.03682614	63.67912226	26.32042666	0	0	0	0	0	0	0	0	0	0	9.373740404
hsa-miR-4485-5p	0	0	0	0	0	0	0	0	0	0	0	0	0	0	0	0	0	0	0	0	0	2.127184352	5.303698623	0	28.92148179	39.0815828	4.67632796	67.55793093	17.70841327	0	0	0	4.07192651	21.47274393	0	31.27042815	5.419499767	8.029960675	0	0	0	0	10.6031608	0	8.264952332	0	0	0	0
hsa-miR-4488	37.81674008	0	9.659759134	351.4444366	0	105.738584	49.24119321	164.2139835	81.56274214	12.11632554	23.5163164	90.56330375	36.03508376	45.04414989	72.10533147	60.44426535	98.16958349	59.06845431	8.5336853	46.66621729	0	6.381553057	12.37529679	3.11085533	3.615185224	9.770395701	14.02898388	60.05149416	8.854206634	5.608996831	0	6.512550771	14.25174278	12.88364636	14.25118908	11.91254406	1.354874942	8.922178528	32.99102644	205.5133112	160.9248947	202.6212268	19.8809265	1.978771737	13.77492055	346.4509161	25.30364372	103.1871757	69.36567899
hsa-miR-4489	157.2380245	25969.75674	190.7802429	1110.56442	25418.27542	1193.335448	778.0108528	997.9157456	402.7160393	87.01724704	309.6314993	376.552684	189.7847745	104.6614071	87.63571055	198.9623734	352.5180498	95.23281409	74.90679319	102.4064213	24572.31726	168.0475638	139.6640637	122.8787855	285.5996327	257.2870868	369.4299089	593.0085048	116.5803873	147.7035832	203.763696	42.87429257	80.42054857	113.0897847	93.82032813	58.81818629	53.5175602	35.24260519	118.4677768	438.7986914	334.5543863	390.4165102	104.7062129	156.3229672	108.8218724	402.4944466	199.8987854	114.8138997	148.1050984
hsa-miR-4490	1.990354741	328.731098	2.414939783	14.05777747	321.7503218	15.105512	9.848238643	12.63184488	5.097671384	1.10148414	3.919386067	4.766489671	2.402338917	1.324827938	1.109312792	2.518511056	4.462253795	1.205478659	0.948187256	1.296283814	311.0419907	2.127184352	1.767899541	1.555427665	3.615185224	3.256798567	4.67632796	7.50643677	1.475701106	1.86966561	2.579287291	0.542712564	1.017981627	1.431516262	1.18759909	0.744534004	0.677437471	0.446108926	1.499592111	5.554413815	4.234865649	4.941981141	1.3253951	1.978771737	1.377492055	5.094866413	2.530364372	1.453340503	1.874748081
hsa-miR-4492	5.971064223	0	0	0	0	0	59.08943186	50.52737952	15.29301415	0	3.919386067	61.96436572	14.4140335	10.5986235	1.109312792	73.03682063	4.462253795	9.643829275	30.34199218	0	0	0	0	0	3.615185224	3.256798567	0	0	0	0	0	0	5.089908137	1.431516262	0	0.744534004	0	4.014980338	4.498776333	22.21765526	0	59.3037737	0	33.63911953	0	0	10.12145749	10.17338352	5.624244242
hsa-miR-4494	1.990354741	328.731098	2.414939783	14.05777747	321.7503218	15.105512	9.848238643	12.63184488	5.097671384	1.10148414	3.919386067	4.766489671	2.402338917	1.324827938	1.109312792	2.518511056	4.462253795	1.205478659	0.948187256	1.296283814	311.0419907	2.127184352	1.767899541	1.555427665	3.615185224	3.256798567	4.67632796	7.50643677	1.475701106	1.86966561	2.579287291	0.542712564	1.017981627	1.431516262	1.18759909	0.744534004	0.677437471	0.446108926	1.499592111	5.554413815	4.234865649	4.941981141	1.3253951	1.978771737	1.377492055	5.094866413	2.530364372	1.453340503	1.874748081
hsa-miR-4496	3.980709482	657.4621959	4.829879567	28.11555493	643.5006435	30.211024	19.69647729	25.26368976	10.19534277	2.202968279	7.838772135	9.532979342	4.804677834	2.649655876	2.218625584	5.037022113	8.92450759	2.410957319	1.896374511	2.592567627	622.0839813	4.254368705	3.535799082	3.11085533	7.230370448	6.513597134	9.35265592	15.01287354	2.951402211	3.739331221	5.158574583	1.085425128	2.035963255	2.863032524	2.375198181	1.489068007	1.354874942	0.892217853	2.999184222	11.10882763	8.469731298	9.883962283	2.650790201	3.957543474	2.754984111	10.18973283	5.060728745	2.906681006	3.749496161
hsa-miR-4497	59.71064223	0	38.63903654	224.9244394	0	256.793704	59.08943186	341.0598118	45.87904245	36.34897661	62.71017708	219.2585249	24.02338917	79.48967628	48.80976284	65.48128746	638.1022927	75.94515554	68.2694824	32.40709534	0	6.381553057	30.05429219	7.777138324	0	0	18.70531184	37.53218385	0	46.74164026	41.26859666	7.055263335	34.61137533	71.5758131	47.50396361	10.42347605	3.387187354	43.71867479	28.49225011	116.6426901	271.0314015	425.0103782	22.5317167	19.78771737	52.3446981	66.23326336	25.30364372	0	121.8586252
hsa-miR-4498	0	0	0	0	0	0	0	0	0	0	0	0	0	0	0	0	0	0	0	0	0	2.127184352	0	0	0	0	0	0	0	0	0	0	0	0	0	0	0	0	0	0	0	0	0	0	0	0	0	8.720043019	0
hsa-miR-449a	27.86496637	0	0	0	0	0	0	0	0	0	0	0	0	0	0	0	0	0	0	0	0	0	0	0	0	0	4.67632796	0	0	0	0	0	0	0	3.562797271	0	2.709749883	0	0	0	0	0	0	0	0	0	0	0	0
hsa-miR-449c-5p	25.87461163	0	0	0	0	0	0	0	0	0	7.838772135	0	0	0	0	0	0	0	0	0	0	0	7.071598164	4.666282995	0	0	0	0	0	0	0	0	0	0	0	0	4.064624825	0	0	0	0	0	6.626975501	0	0	0	0	0	0
hsa-miR-4500	0	0	0	0	0	15.105512	0	0	0	0	0	0	0	0	0	0	0	0	0	0	0	0	1.767899541	1.555427665	0	0	0	0	0	0	5.158574583	0	0	1.431516262	1.18759909	0.744534004	0	0	0	0	0	0	0	1.978771737	0	0	0	0	0
hsa-miR-4503	7.961418964	1314.924392	9.659759134	56.23110986	1287.001287	60.42204801	39.39295457	50.52737952	20.39068553	4.405936559	15.67754427	19.06595868	9.609355669	5.299311752	4.437251167	10.07404423	17.84901518	4.821914638	3.792749022	5.185135254	1244.167963	8.50873741	7.071598164	6.221710659	14.4607409	13.02719427	18.70531184	30.02574708	5.902804422	7.478662441	10.31714917	2.170850257	4.07192651	5.726065048	4.750396361	2.978136014	2.709749883	1.784435706	5.998368444	22.21765526	16.9394626	19.76792457	5.301580401	7.915086947	5.509968221	20.37946565	10.12145749	5.813362013	7.498992323
hsa-miR-4504	0	0	0	0	0	0	0	0	0	11.0148414	0	0	0	0	0	0	0	9.643829275	7.585498045	2.592567627	0	6.381553057	0	0	10.84555567	3.256798567	0	0	5.902804422	0	15.47572375	7.055263335	9.161834647	0	0	2.233602011	0	8.476069602	0	0	0	0	10.6031608	17.80894563	0	0	0	0	0
hsa-miR-4508	107.479156	0	60.37349459	365.5022141	0	302.11024	226.5094888	442.1145708	122.3441132	48.46530215	78.38772135	367.0197047	127.3239626	312.6593934	206.3321793	443.2579459	673.8003231	50.6301037	290.1453002	72.59189356	0	2.127184352	21.21479449	9.332565989	7.230370448	13.02719427	0	15.01287354	16.23271216	0	30.9514475	7.597975899	7.125871392	20.04122767	13.06358999	19.35788409	6.774374708	33.90427841	41.98857911	111.0882763	211.7432824	439.8363216	83.49989132	247.3464671	95.04695182	168.1305916	111.3360324	111.9072187	99.36164828
hsa-miR-450a-1-3p	17.91319267	2958.579882	21.73445805	126.5199972	2895.752896	135.949608	88.63414778	113.6866039	45.87904245	9.913357258	35.27447461	42.89840704	21.62105025	11.92345144	9.983815126	22.66659951	40.16028416	10.84930793	8.5336853	11.66655432	2799.377916	19.14465917	15.91109587	13.99884898	32.53666702	29.3111871	42.08695164	67.55793093	13.28130995	16.82699049	23.21358562	4.884413078	9.161834647	12.88364636	10.68839181	6.700806033	6.096937237	4.014980338	13.496329	49.98972433	38.11379084	44.47783027	11.9285559	17.80894563	12.3974285	45.85379771	22.77327935	13.08006453	16.87273273
hsa-miR-450a-2-3p	0	0	0	0	0	0	0	0	0	0	0	0	0	0	0	0	0	7.232871956	0	0	0	8.50873741	0	0	0	6.513597134	9.35265592	0	1.475701106	0	0	13.02510154	0	0	0	4.467204022	0	0	0	0	0	0	18.5555314	11.87263042	28.92733316	0	12.65182186	0	24.37172505
hsa-miR-450a-5p	95.53702756	0	28.9792774	0	0	0	0	0	76.46507076	39.65342903	0	0	38.43742267	143.0814173	19.96763025	148.5921523	62.47155313	28.93148783	0	82.96216407	0	40.4165027	3.535799082	17.10970431	21.69111134	78.16316561	28.05796776	37.53218385	32.46542432	11.21799366	5.158574583	61.32651976	144.5533911	47.24003665	40.37836907	52.86191426	163.2624305	4.907198191	83.97715821	33.32648289	0	64.24575484	204.1108454	304.7308475	140.5041896	264.9330535	12.65182186	49.41357711	69.36567899
hsa-miR-450b-5p	21.89390215	0	31.39421719	0	0	0	0	0	0	61.68311182	0	0	50.44911726	116.5848585	64.34014193	0	0	0	13.27462158	63.51790686	0	74.45145234	10.60739725	102.6582259	10.84555567	52.10877707	23.3816398	37.53218385	32.46542432	0	69.64075687	134.5927159	118.0858688	146.0146587	24.9395809	37.22670018	94.84124592	12.04494101	28.49225011	49.98972433	228.682745	0	278.3329711	280.9855866	275.4984111	0	0	26.16012906	22.49697697
hsa-miR-4510	0	0	0	0	0	0	0	0	0	0	3.919386067	0	0	1.324827938	0	0	0	0	0.948187256	2.592567627	0	4.254368705	1.767899541	6.221710659	0	0	0	7.50643677	0	0	10.31714917	2.170850257	1.017981627	0	1.18759909	0	0	1.784435706	0	0	4.234865649	4.941981141	0	0	0	0	0	0	3.749496161
hsa-miR-4511	0	0	0	0	0	0	0	0	0	0	0	0	0	0	6.655876751	0	0	0	0	0	0	0	0	0	0	0	0	0	0	0	0	1.628137693	0	7.15758131	0	0	0	0	0	0	0	0	0	0	0	0	0	0	0
hsa-miR-4513	1.990354741	328.731098	2.414939783	14.05777747	321.7503218	15.105512	9.848238643	12.63184488	5.097671384	1.10148414	3.919386067	4.766489671	2.402338917	1.324827938	1.109312792	2.518511056	4.462253795	1.205478659	0.948187256	1.296283814	311.0419907	2.127184352	1.767899541	1.555427665	3.615185224	3.256798567	4.67632796	7.50643677	1.475701106	1.86966561	2.579287291	0.542712564	1.017981627	1.431516262	1.18759909	0.744534004	0.677437471	0.446108926	1.499592111	5.554413815	4.234865649	4.941981141	1.3253951	1.978771737	1.377492055	5.094866413	2.530364372	1.453340503	1.874748081
hsa-miR-4516	15.92283793	0	0	140.5777747	0	60.42204801	0	0	0	0	0	0	0	0	0	10.07404423	0	0	0	7.777702881	0	0	1.767899541	0	0	3.256798567	0	0	0	0	0	2.713562821	8.14385302	0	0	0	0.677437471	4.014980338	0	0	0	0	0	0	0	0	0	0	0
hsa-miR-451a	129024.7461	6574.621959	72153.57085	49047.58558	18983.26898	20467.96876	28628.82973	38097.64416	31544.39052	111961.4569	105866.5371	114510.1479	158494.3101	86823.92374	90189.3486	69964.23714	34872.51341	54264.62185	204772.4161	226937.8147	14307.93157	147186.2669	309720.0885	282177.9098	65987.97589	63709.49357	352899.0895	47268.03234	228732.1957	265320.5074	234078.0596	329994.7465	205323.8403	66986.37197	271964.9421	177400.117	72306.96589	341236.7478	158845.7939	63164.7939	152230.7155	104942.9695	238368.3326	120014.4846	34119.10072	56879.08863	142694.8381	81122.5602	131371.097
hsa-miR-451b	3.980709482	0	0	0	0	0	0	0	71.36739937	0	0	0	16.81637242	0	6.655876751	0	0	0	0	0	0	0	0	0	7.230370448	0	14.02898388	0	0	1.86966561	10.31714917	1.628137693	0	0	13.06358999	0	1.354874942	2.676653558	0	0	0	0	25.18250691	0	0	0	0	0	0
hsa-miR-452-5p	15.92283793	0	103.8424107	0	0	166.160632	49.24119321	0	0	15.42077796	0	0	21.62105025	67.56622484	28.84213259	0	0	86.79446348	31.29017943	57.0364878	0	136.1397986	8.839497704	18.66513198	90.3796306	48.85197851	37.41062368	30.02574708	38.36822875	61.69896514	41.26859666	10.85425128	17.30568767	12.88364636	17.81398635	72.96433235	77.90530915	27.65875344	17.99510533	133.3059316	0	0	33.13487751	1.978771737	38.56977755	0	98.68421053	47.9602366	104.9858925
hsa-miR-4521	0	0	0	0	0	0	0	0	0	0	0	0	0	0	0	0	0	0	0	0	0	0	0	0	0	0	0	0	0	0	0	0	0	0	0	0	0.677437471	0	0	0	0	0	0	0	0	0	0	0	0
hsa-miR-4523	83.59489912	13806.70611	101.4274709	590.4266535	13513.51351	634.4315041	413.626023	530.537485	214.1021981	46.26233387	164.6142148	200.1925662	100.8982345	55.64277339	46.59113726	105.7774644	187.4146594	50.6301037	39.82386474	54.44392017	13063.76361	89.3417428	74.25178072	65.32796192	151.8377794	136.7855398	196.4057743	315.2703443	61.97944644	78.52595563	108.3300662	22.7939277	42.75522835	60.12368301	49.87916179	31.27042815	28.45237377	18.73657491	62.98286866	233.2853802	177.8643573	207.5632079	55.66659421	83.10841295	57.85466632	213.9843893	106.2753036	61.04030113	78.73941939
hsa-miR-4524a-3p	29.85532111	4930.966469	36.22409675	210.866662	4826.254826	226.58268	147.7235796	189.4776732	76.46507076	16.5222621	58.79079101	71.49734507	36.03508376	19.87241907	16.63969188	37.77766584	66.93380693	18.08217989	14.22280883	19.4442572	4665.62986	31.90776529	26.51849311	23.33141497	54.22777836	48.85197851	70.1449194	112.5965515	22.13551658	28.04498415	38.68930937	8.140688463	15.26972441	21.47274393	17.81398635	11.16801005	10.16156206	6.691633896	22.49388166	83.31620722	63.52298473	74.12971712	19.8809265	29.68157605	20.66238083	76.42299619	37.95546559	21.80010755	28.12122121
hsa-miR-4525	0	0	0	0	0	0	0	0	0	0	0	0	0	0	0	0	0	8.438350616	0	3.888851441	0	12.76310611	10.60739725	0	0	0	0	0	0	0	0	2.170850257	0	0	0	0	0	0	0	0	0	34.59386799	0	0	0	0	0	5.813362013	0
hsa-miR-4526	0	0	0	0	0	0	0	0	0	0	0	0	0	0	16.63969188	0	0	0	0	0	0	0	0	0	0	0	0	0	0	0	0	0	4.07192651	0	0	0	4.064624825	0	0	0	0	0	0	0	0	0	0	0	0
hsa-miR-4529-5p	21.89390215	3616.042078	26.56433762	154.6355521	3539.253539	166.160632	108.3306251	138.9502937	56.07438522	12.11632554	43.11324674	52.43138638	26.42572809	14.57310732	12.20244071	27.70362162	49.08479175	13.26026525	10.43005981	14.25912195	3421.461897	23.39902788	19.44689495	17.10970431	39.76703746	35.82478424	51.43960756	82.57080446	16.23271216	20.56632171	28.3721602	5.969838207	11.1977979	15.74667888	13.06358999	8.18987404	7.451812179	4.907198191	16.49551322	61.09855196	46.58352214	54.36179256	14.5793461	21.7664891	15.15241261	56.04353054	27.8340081	15.98674553	20.62222889
hsa-miR-4530	1.990354741	328.731098	2.414939783	14.05777747	321.7503218	15.105512	9.848238643	12.63184488	5.097671384	1.10148414	3.919386067	4.766489671	2.402338917	1.324827938	1.109312792	2.518511056	4.462253795	1.205478659	0.948187256	1.296283814	311.0419907	2.127184352	1.767899541	1.555427665	3.615185224	3.256798567	4.67632796	7.50643677	1.475701106	1.86966561	2.579287291	0.542712564	1.017981627	1.431516262	1.18759909	0.744534004	0.677437471	0.446108926	1.499592111	5.554413815	4.234865649	4.941981141	1.3253951	1.978771737	1.377492055	5.094866413	2.530364372	1.453340503	1.874748081
hsa-miR-4532	93.54667282	15450.3616	113.5021698	660.7155409	15122.26512	709.9590641	462.8672162	593.6967094	239.590555	51.76975457	184.2111452	224.0250145	112.9099291	62.26691308	52.13770122	118.3700196	209.7259284	56.65749699	44.56480101	60.92533924	14618.97356	99.97766456	83.09127842	73.10510025	169.9137055	153.0695326	219.7874141	352.8025282	69.35795196	87.87428368	121.2265027	25.50749052	47.84513649	67.28126432	55.81715724	34.99309817	31.83956113	20.96711954	70.48082921	261.0574493	199.0386855	232.2731136	62.29356971	93.00227163	64.7421266	239.4587214	118.9271255	68.30700365	88.11315979
hsa-miR-4533	0	0	0	0	0	0	0	0	0	0	0	0	0	0	0	0	0	0	0	0	0	0	0	0	0	0	0	0	0	0	2.579287291	2.170850257	0	0	0	0	0	0	0	0	0	0	0	0	0	0	0	0	0
hsa-miR-4535	5.971064223	986.1932939	7.24481935	42.1733324	965.2509653	45.316536	29.54471593	37.89553464	15.29301415	3.304452419	11.7581582	14.29946901	7.207016752	3.974483814	3.327938375	7.555533169	13.38676139	3.616435978	2.844561767	3.888851441	933.125972	6.381553057	5.303698623	4.666282995	10.84555567	9.770395701	14.02898388	22.51931031	4.427103317	5.608996831	7.737861874	1.628137693	3.053944882	4.294548786	3.562797271	2.233602011	2.032312412	1.338326779	4.498776333	16.66324144	12.70459695	14.82594342	3.976185301	5.93631521	4.132476166	15.28459924	7.591093117	4.360021509	5.624244242
hsa-miR-4537	1.990354741	328.731098	2.414939783	14.05777747	321.7503218	15.105512	9.848238643	12.63184488	5.097671384	1.10148414	3.919386067	4.766489671	2.402338917	1.324827938	1.109312792	2.518511056	4.462253795	1.205478659	0.948187256	1.296283814	311.0419907	2.127184352	1.767899541	1.555427665	3.615185224	3.256798567	4.67632796	7.50643677	1.475701106	1.86966561	2.579287291	0.542712564	1.017981627	1.431516262	1.18759909	0.744534004	0.677437471	0.446108926	1.499592111	5.554413815	4.234865649	4.941981141	1.3253951	1.978771737	1.377492055	5.094866413	2.530364372	1.453340503	1.874748081
hsa-miR-4538	1.990354741	328.731098	2.414939783	14.05777747	321.7503218	15.105512	9.848238643	12.63184488	5.097671384	1.10148414	3.919386067	4.766489671	2.402338917	1.324827938	1.109312792	2.518511056	4.462253795	1.205478659	0.948187256	1.296283814	311.0419907	2.127184352	1.767899541	1.555427665	3.615185224	3.256798567	4.67632796	7.50643677	1.475701106	1.86966561	2.579287291	0.542712564	1.017981627	1.431516262	1.18759909	0.744534004	0.677437471	0.446108926	1.499592111	5.554413815	4.234865649	4.941981141	1.3253951	1.978771737	1.377492055	5.094866413	2.530364372	1.453340503	1.874748081
hsa-miR-454-3p	0	0	7.24481935	0	0	0	0	0	0	0	0	4.766489671	0	13.24827938	0	0	0	0	0	9.073986695	0	2.127184352	24.75059357	43.55197462	14.4607409	22.79758997	23.3816398	60.05149416	45.74673427	0	0	18.99493975	5.089908137	5.726065048	14.25118908	6.700806033	16.93593677	4.014980338	8.997552666	0	0	0	0	11.87263042	0	0	0	0	20.62222889
hsa-miR-454-5p	33.8360306	0	0	0	0	135.949608	0	0	5.097671384	14.31929382	15.67754427	0	0	0	26.623507	15.11106634	0	34.95888112	36.97930297	27.22196008	0	6.381553057	7.071598164	29.55312563	0	35.82478424	23.3816398	52.54505739	20.65981548	26.17531854	15.47572375	2.713562821	9.161834647	40.08245534	35.62797271	32.01496216	21.67799907	18.73657491	38.98939488	0	0	0	11.9285559	23.74526084	35.81479344	0	30.36437247	18.89342654	0
hsa-miR-455-3p	0	0	0	0	0	0	0	0	0	0	0	0	0	0	0	0	0	0	0	0	0	0	0	0	0	0	0	0	0	0	0	0	0	0	0	0	0	0	0	0	0	0	0	0	0	5.094866413	0	0	0
hsa-miR-455-5p	27.86496637	0	0	0	0	0	0	0	0	14.31929382	3.919386067	47.66489671	0	0	0	0	0	8.438350616	23.70468139	7.777702881	0	0	7.071598164	12.44342132	0	6.513597134	14.02898388	0	4.427103317	3.739331221	0	4.341700514	0	4.294548786	0	13.40161207	4.742062296	8.922178528	16.49551322	0	0	0	10.6031608	0	0	0	0	14.53340503	0
hsa-miR-4632-5p	11.94212845	1972.386588	14.4896387	84.34666479	1930.501931	90.63307201	59.08943186	75.79106929	30.5860283	6.608904838	23.5163164	28.59893803	14.4140335	7.948967628	6.655876751	15.11106634	26.77352277	7.232871956	5.689123534	7.777702881	1866.251944	12.76310611	10.60739725	9.332565989	21.69111134	19.5407914	28.05796776	45.03862062	8.854206634	11.21799366	15.47572375	3.256275385	6.107889765	8.589097572	7.125594542	4.467204022	4.064624825	2.676653558	8.997552666	33.32648289	25.40919389	29.65188685	7.952370602	11.87263042	8.264952332	30.56919848	15.18218623	8.720043019	11.24848848
hsa-miR-4637	0	0	0	0	0	0	0	0	0	0	0	0	0	0	0	0	0	0	0	0	0	0	0	0	0	0	0	0	0	5.608996831	0	0	7.125871392	0	0	0	0	0	2.999184222	0	0	0	7.952370602	0	0	0	0	0	0
hsa-miR-4638-3p	1.990354741	328.731098	2.414939783	14.05777747	321.7503218	15.105512	9.848238643	12.63184488	5.097671384	1.10148414	3.919386067	4.766489671	2.402338917	1.324827938	1.109312792	2.518511056	4.462253795	1.205478659	0.948187256	1.296283814	311.0419907	2.127184352	1.767899541	1.555427665	3.615185224	3.256798567	4.67632796	7.50643677	1.475701106	1.86966561	2.579287291	0.542712564	1.017981627	1.431516262	1.18759909	0.744534004	0.677437471	0.446108926	1.499592111	5.554413815	4.234865649	4.941981141	1.3253951	1.978771737	1.377492055	5.094866413	2.530364372	1.453340503	1.874748081
hsa-miR-4638-5p	9.951773705	0	0	0	0	0	0	0	0	0	0	0	0	0	0	0	0	0	0	0	0	0	0	0	0	0	0	0	0	0	0	0	0	0	0	0	0	0	0	0	4.234865649	0	0	0	0	0	0	0	0
hsa-miR-4639-5p	11.94212845	0	24.14939783	0	0	0	0	0	0	0	0	0	0	0	0	0	0	0	11.37824707	0	0	6.381553057	0	0	3.615185224	16.28399284	0	0	10.32990774	0	7.737861874	0	0	0	0	0	0.677437471	6.24552497	1.499592111	0	0	0	0	0	0	0	0	0	13.12323657
hsa-miR-4644	0	0	0	28.11555493	0	15.105512	0	0	0	0	0	0	9.609355669	0	0	5.037022113	4.462253795	0	0	0	0	0	0	6.221710659	14.4607409	0	0	0	0	0	0	0	0	0	0	0	0	0	0	0	0	0	0	0	0	0	0	0	0
hsa-miR-4645-3p	13.93248319	0	16.90457848	0	0	0	0	0	0	0	0	0	0	0	0	0	0	0	0	0	0	0	0	0	0	0	0	0	0	13.08765927	0	0	0	0	0	0	0	0	0	0	0	0	0	0	0	0	0	0	0
hsa-miR-4646-3p	0	0	0	0	0	0	0	0	0	0	0	0	9.609355669	0	0	0	0	0	0	0	0	0	0	0	0	0	0	0	0	0	0	0	0	0	0	0	0	0	0	0	0	0	0	0	0	0	2.530364372	0	0
hsa-miR-4646-5p	0	0	12.07469892	0	0	0	0	0	0	0	0	0	12.01169459	33.12069845	0	0	0	0	13.27462158	0	0	0	0	0	0	0	0	0	0	0	0	1.085425128	7.125871392	0	0	0	0	4.461089264	0	0	0	0	0	0	0	0	0	0	0
hsa-miR-4647	0	0	0	0	0	0	0	0	0	0	0	0	7.207016752	0	8.874502335	70.51830958	0	0	8.5336853	0	0	0	0	0	0	0	0	0	0	0	0	0	2.035963255	0	0	0	4.742062296	6.691633896	11.99673689	0	0	0	0	0	12.3974285	0	0	0	0
hsa-miR-4649-5p	1.990354741	328.731098	2.414939783	14.05777747	321.7503218	15.105512	9.848238643	12.63184488	5.097671384	1.10148414	3.919386067	4.766489671	2.402338917	1.324827938	1.109312792	2.518511056	4.462253795	1.205478659	0.948187256	1.296283814	311.0419907	2.127184352	1.767899541	1.555427665	3.615185224	3.256798567	4.67632796	7.50643677	1.475701106	1.86966561	2.579287291	0.542712564	1.017981627	1.431516262	1.18759909	0.744534004	0.677437471	0.446108926	1.499592111	5.554413815	4.234865649	4.941981141	1.3253951	1.978771737	1.377492055	5.094866413	2.530364372	1.453340503	1.874748081
hsa-miR-4650-5p	1.990354741	328.731098	2.414939783	14.05777747	321.7503218	15.105512	9.848238643	12.63184488	5.097671384	1.10148414	3.919386067	4.766489671	2.402338917	1.324827938	1.109312792	2.518511056	4.462253795	1.205478659	0.948187256	1.296283814	311.0419907	2.127184352	1.767899541	1.555427665	3.615185224	3.256798567	4.67632796	7.50643677	1.475701106	1.86966561	2.579287291	0.542712564	1.017981627	1.431516262	1.18759909	0.744534004	0.677437471	0.446108926	1.499592111	5.554413815	4.234865649	4.941981141	1.3253951	1.978771737	1.377492055	5.094866413	2.530364372	1.453340503	1.874748081
hsa-miR-4652-5p	1.990354741	328.731098	2.414939783	14.05777747	321.7503218	15.105512	9.848238643	12.63184488	5.097671384	1.10148414	3.919386067	4.766489671	2.402338917	1.324827938	1.109312792	2.518511056	4.462253795	1.205478659	0.948187256	1.296283814	311.0419907	2.127184352	1.767899541	1.555427665	3.615185224	3.256798567	4.67632796	7.50643677	1.475701106	1.86966561	2.579287291	0.542712564	1.017981627	1.431516262	1.18759909	0.744534004	0.677437471	0.446108926	1.499592111	5.554413815	4.234865649	4.941981141	1.3253951	1.978771737	1.377492055	5.094866413	2.530364372	1.453340503	1.874748081
hsa-miR-4654	0	0	0	0	0	0	0	0	0	8.811873118	0	0	0	0	0	0	0	13.26026525	0	0	0	0	0	0	0	0	0	0	0	0	0	0	4.07192651	0	0	0	0	0	2.999184222	0	0	0	0	17.80894563	0	0	0	4.360021509	0
hsa-miR-4655-5p	27.86496637	4602.235371	33.80915697	196.8088845	4504.504505	211.477168	137.875341	176.8458283	71.36739937	15.42077796	54.87140494	66.73085539	33.63274484	18.54759113	15.53037909	35.25915479	62.47155313	16.87670123	13.27462158	18.14797339	4354.587869	29.78058093	24.75059357	21.77598731	50.61259314	45.59517994	65.46859144	105.0901148	20.65981548	26.17531854	36.11002208	7.597975899	14.25174278	20.04122767	16.62638726	10.42347605	9.484124592	6.24552497	20.99428955	77.76179341	59.28811908	69.18773598	18.5555314	27.70280432	19.28488877	71.32812978	35.42510121	20.34676704	26.24647313
hsa-miR-4657	0	0	0	0	0	0	0	0	0	0	0	0	4.804677834	23.84690288	6.655876751	0	0	0	0	0	0	0	0	0	0	0	0	0	2.951402211	0	0	2.713562821	0	0	8.313193632	0	0.677437471	0	0	0	0	0	0	35.61789126	2.754984111	0	0	0	0
hsa-miR-4658	0	0	0	0	0	0	0	0	0	0	0	0	0	0	0	0	0	0	0	0	0	0	5.303698623	0	0	0	0	0	0	0	0	0.542712564	0	0	0	0	0	4.461089264	0	22.21765526	0	0	0	0	0	0	22.77327935	0	0
hsa-miR-4659a-3p	0	0	0	0	0	0	0	0	0	0	0	0	0	0	0	0	0	7.232871956	30.34199218	0	0	0	8.839497704	0	0	0	4.67632796	0	5.902804422	14.95732488	0	13.02510154	0	0	0	0	3.387187354	4.461089264	5.998368444	0	0	0	0	0	0	0	17.71255061	0	0
hsa-miR-4659a-5p	3.980709482	0	0	0	0	0	0	0	0	14.31929382	0	0	2.402338917	0	0	0	0	8.438350616	14.22280883	20.74054102	0	0	8.839497704	4.666282995	7.230370448	35.82478424	9.35265592	0	25.0869188	0	0	16.28137693	17.30568767	5.726065048	8.313193632	11.91254406	22.35543654	20.07490169	11.99673689	16.66324144	33.87892519	0	7.952370602	0	9.642444387	0	48.07692308	43.60021509	18.74748081
hsa-miR-4659b-3p	0	0	0	0	0	0	0	0	0	0	0	0	0	0	0	0	0	7.232871956	14.22280883	0	0	0	8.839497704	3.11085533	0	13.02719427	0	0	0	0	0	7.597975899	0	0	0	0	4.742062296	4.461089264	0	0	0	0	2.650790201	0	11.01993644	0	17.71255061	0	0
hsa-miR-4659b-5p	0	0	0	0	0	0	0	0	0	0	0	0	0	0	0	0	0	19.28765855	0	5.185135254	0	10.63592176	0	4.666282995	10.84555567	16.28399284	0	37.53218385	2.951402211	0	0	4.884413078	1.017981627	20.04122767	1.18759909	0	6.096937237	0.446108926	0	0	0	0	0	0	0	0	50.60728745	0	0
hsa-miR-4661-5p	0	0	0	0	0	0	0	0	0	0	0	0	0	0	0	0	0	16.87670123	0	10.37027051	0	0	0	1.555427665	0	0	0	0	0	0	0	0	0	0	0	0	0	0	0	0	63.52298473	0	0	0	0	0	0	0	0
hsa-miR-4662a-5p	15.92283793	0	0	0	0	0	0	0	0	39.65342903	0	0	0	0	0	0	0	0	4.740936278	7.777702881	0	12.76310611	12.37529679	23.33141497	25.30629657	65.13597134	4.67632796	0	7.378505528	0	0	1.628137693	6.107889765	4.294548786	5.937995451	46.90564223	19.64568665	18.73657491	4.498776333	38.8808967	0	0	0	0	0	0	86.03238866	23.25344805	22.49697697
hsa-miR-4662b	165.1994435	27284.68113	200.440002	1166.79553	26705.27671	1253.757496	817.4038073	1048.443125	423.1067248	91.4231836	325.3090436	395.6186427	199.3941301	109.9607189	92.07296172	209.0364177	370.367065	100.0547287	78.69954222	107.5915565	25816.48523	176.5563013	146.7356619	129.1004962	300.0603736	270.3142811	388.1352207	623.0342519	122.4831918	155.1822457	214.0808452	45.04514283	84.49247508	118.8158497	98.57072449	61.7963223	56.22731008	37.02704089	124.4661452	461.0163466	351.4938489	410.1844347	110.0077933	164.2380542	114.3318406	422.8739122	210.0202429	120.6272618	155.6040907
hsa-miR-4664-3p	0	0	9.659759134	0	0	0	0	138.9502937	0	14.31929382	0	0	0	22.52207495	18.85831746	0	0	21.69861587	0	1.296283814	0	2.127184352	0	0	0	0	0	0	0	0	0	0	0	0	0	5.211738025	0	0	1.499592111	0	0	0	0	0	0	0	0	0	24.37172505
hsa-miR-4665-5p	1.990354741	0	0	0	0	0	0	0	0	0	0	0	0	0	3.327938375	0	58.00929934	13.26026525	0	6.481419068	0	4.254368705	0	1.555427665	0	6.513597134	0	0	0	0	0	0	0	0	5.937995451	8.18987404	2.032312412	0	5.998368444	0	0	0	0	0	0	0	0	15.98674553	0
hsa-miR-4667-3p	1.990354741	328.731098	2.414939783	14.05777747	321.7503218	15.105512	9.848238643	12.63184488	5.097671384	1.10148414	3.919386067	4.766489671	2.402338917	1.324827938	1.109312792	2.518511056	4.462253795	1.205478659	0.948187256	1.296283814	311.0419907	2.127184352	1.767899541	1.555427665	3.615185224	3.256798567	4.67632796	7.50643677	1.475701106	1.86966561	2.579287291	0.542712564	1.017981627	1.431516262	1.18759909	0.744534004	0.677437471	0.446108926	1.499592111	5.554413815	4.234865649	4.941981141	1.3253951	1.978771737	1.377492055	5.094866413	2.530364372	1.453340503	1.874748081
hsa-miR-4667-5p	0	0	0	0	0	0	0	0	0	0	0	0	0	1.324827938	0	0	0	0	0	0	0	4.254368705	0	0	0	13.02719427	0	0	0	0	18.05501104	1.628137693	0	0	0	0	0	0	0	0	0	0	0	0	0	0	0	0	0
hsa-miR-4668-5p	7.961418964	0	9.659759134	98.40444226	0	0	0	0	0	0	0	0	7.207016752	52.99311752	48.80976284	2.518511056	84.78282211	7.232871956	16.11918335	2.592567627	0	0	1.767899541	0	0	3.256798567	0	0	4.427103317	3.739331221	0	20.62307744	6.107889765	0	3.562797271	0	5.419499767	0.892217853	0	0	0	14.82594342	5.301580401	61.34192384	5.509968221	0	20.24291498	0	0
hsa-miR-4669	5.971064223	0	0	0	0	0	0	0	0	0	0	0	0	1.324827938	0	47.85171007	80.32056831	0	1.896374511	0	0	0	3.535799082	4.666282995	0	0	28.05796776	0	0	0	0	0	5.089908137	8.589097572	10.68839181	3.722670018	0	0	4.498776333	44.43531052	0	0	1.3253951	35.61789126	12.3974285	0	0	0	0
hsa-miR-4670-3p	37.81674008	6245.890861	45.88385589	267.0977718	6113.256113	287.004728	187.1165342	240.0050527	96.85575629	20.92819865	74.46833528	90.56330375	45.64443943	25.17173082	21.07694304	47.85171007	84.78282211	22.90409453	18.01555786	24.62939246	5909.797823	40.4165027	33.59009128	29.55312563	68.68851926	61.87917277	88.85023124	142.6222986	28.03832101	35.5236466	49.00645854	10.31153872	19.34165092	27.19880898	22.56438272	14.14614607	12.87131195	8.476069602	28.49225011	105.5338625	80.46244733	93.89764169	25.18250691	37.596663	26.17234905	96.80246184	48.07692308	27.61346956	35.62021353
hsa-miR-4670-5p	37.81674008	6245.890861	45.88385589	267.0977718	6113.256113	287.004728	187.1165342	240.0050527	96.85575629	20.92819865	74.46833528	90.56330375	45.64443943	25.17173082	21.07694304	47.85171007	84.78282211	22.90409453	18.01555786	24.62939246	5909.797823	40.4165027	33.59009128	29.55312563	68.68851926	61.87917277	88.85023124	142.6222986	28.03832101	35.5236466	49.00645854	10.31153872	19.34165092	27.19880898	22.56438272	14.14614607	12.87131195	8.476069602	28.49225011	105.5338625	80.46244733	93.89764169	25.18250691	37.596663	26.17234905	96.80246184	48.07692308	27.61346956	35.62021353
hsa-miR-4671-5p	0	0	0	0	0	0	0	0	0	0	0	0	0	0	0	0	0	0	0	0	0	0	0	0	0	3.256798567	0	0	0	0	0	0	0	0	0	0	0	0	0	0	0	0	0	5.93631521	0	10.18973283	0	0	0
hsa-miR-4672	13.93248319	2301.117686	16.90457848	98.40444226	2252.252252	105.738584	68.9376705	88.42291417	35.68369969	7.710388978	27.43570247	33.3654277	16.81637242	9.273795566	7.765189543	17.62957739	31.23577657	8.438350616	6.637310789	9.073986695	2177.293935	14.89029047	12.37529679	10.88799365	25.30629657	22.79758997	32.73429572	52.54505739	10.32990774	13.08765927	18.05501104	3.79898795	7.125871392	10.02061383	8.313193632	5.211738025	4.742062296	3.122762485	10.49714478	38.8808967	29.64405954	34.59386799	9.277765702	13.85140216	9.642444387	35.66406489	17.71255061	10.17338352	13.12323657
hsa-miR-4673	19.90354741	3287.31098	24.14939783	140.5777747	3217.503218	151.05512	98.48238643	126.3184488	50.97671384	11.0148414	39.19386067	47.66489671	24.02338917	13.24827938	11.09312792	25.18511056	44.62253795	12.05478659	9.481872556	12.96283814	3110.419907	21.27184352	17.67899541	15.55427665	36.15185224	32.56798567	46.7632796	75.0643677	14.75701106	18.6966561	25.79287291	5.427125642	10.17981627	14.31516262	11.8759909	7.445340036	6.774374708	4.461089264	14.99592111	55.54413815	42.34865649	49.41981141	13.253951	19.78771737	13.77492055	50.94866413	25.30364372	14.53340503	18.74748081
hsa-miR-4676-3p	0	0	21.73445805	0	0	0	0	0	0	3.304452419	0	0	4.804677834	9.273795566	12.20244071	0	0	16.87670123	4.740936278	0	0	8.50873741	0	0	21.69111134	19.5407914	18.70531184	0	0	18.6966561	0	1.628137693	14.25174278	18.60971141	0	0	6.096937237	0.446108926	4.498776333	0	0	0	0	13.85140216	42.70225371	0	32.89473684	17.44008604	0
hsa-miR-4676-5p	9.951773705	0	21.73445805	70.28888733	0	0	59.08943186	0	0	0	0	0	9.609355669	3.974483814	0	7.555533169	0	0	0	0	0	0	0	0	18.07592612	3.256798567	0	0	0	0	0	2.170850257	8.14385302	0	10.68839181	0	16.2584993	3.122762485	0	11.10882763	0	0	0	15.83017389	13.77492055	0	0	0	0
hsa-miR-4677-3p	0	0	7.24481935	0	0	0	0	0	0	12.11632554	0	0	0	14.57310732	0	0	0	0	0	0	0	6.381553057	0	0	0	0	0	0	0	0	0	0	0	0	0	0	0	0	0	0	29.64405954	0	30.48408731	1.978771737	5.509968221	0	0	0	0
hsa-miR-4677-5p	0	0	0	0	0	0	0	0	0	0	0	0	0	0	0	0	0	0	0	0	0	6.381553057	0	0	10.84555567	3.256798567	0	0	0	0	0	0	6.107889765	0	0	0	0	0	0	0	0	0	0	0	0	0	0	0	0
hsa-miR-4680-5p	0	0	0	0	0	0	0	0	0	0	0	0	0	0	0	20.14808845	0	0	0	0	0	0	0	0	0	0	0	0	0	0	0	0	0	0	0	0	0	0	7.497960555	0	0	0	0	0	0	0	0	0	0
hsa-miR-4683	0	0	0	0	0	0	0	0	0	0	0	0	0	0	4.437251167	0	0	0	0	0	0	0	0	4.666282995	0	0	0	0	0	0	10.31714917	0	0	0	0	0	0	5.799416043	2.999184222	0	46.58352214	0	0	0	0	0	0	0	0
hsa-miR-4685-3p	0	0	0	0	0	0	0	0	0	0	0	0	12.01169459	0	0	0	0	0	15.17099609	6.481419068	0	0	1.767899541	3.11085533	0	0	9.35265592	0	4.427103317	11.21799366	0	2.713562821	0	0	9.500792722	8.18987404	2.032312412	8.029960675	4.498776333	0	0	0	0	0	11.01993644	0	0	42.14687459	0
hsa-miR-4685-5p	0	0	0	0	0	0	0	0	5.097671384	0	0	0	0	0	0	0	0	0	0	0	0	2.127184352	0	0	0	0	0	0	0	0	0	0	0	0	0	0	0	0	0	0	0	0	0	0	0	0	0	0	0
hsa-miR-4686	1.990354741	328.731098	2.414939783	14.05777747	321.7503218	15.105512	9.848238643	12.63184488	5.097671384	1.10148414	3.919386067	4.766489671	2.402338917	1.324827938	1.109312792	2.518511056	4.462253795	1.205478659	0.948187256	1.296283814	311.0419907	2.127184352	1.767899541	1.555427665	3.615185224	3.256798567	4.67632796	7.50643677	1.475701106	1.86966561	2.579287291	0.542712564	1.017981627	1.431516262	1.18759909	0.744534004	0.677437471	0.446108926	1.499592111	5.554413815	4.234865649	4.941981141	1.3253951	1.978771737	1.377492055	5.094866413	2.530364372	1.453340503	1.874748081
hsa-miR-4687-3p	0	0	19.31951827	70.28888733	0	0	0	0	0	0	0	0	0	0	0	0	0	0	0	0	0	0	0	0	0	0	0	0	0	0	0	0	0	0	0	0	0	0	0	0	0	0	0	0	0	0	0	0	0
hsa-miR-4687-5p	0	0	0	0	0	0	0	0	0	0	0	0	0	0	0	2.518511056	0	0	0	0	0	0	1.767899541	0	0	0	0	0	0	0	0	0	0	0	0	0	2.032312412	0	0	0	0	0	0	0	0	0	0	0	0
hsa-miR-4688	3.980709482	0	0	0	0	0	0	0	0	0	0	0	0	0	17.74900467	0	0	0	0	0	0	0	0	0	0	0	0	0	0	0	0	1.085425128	0	0	0	0	0	0	0	0	0	0	0	0	0	5.094866413	0	0	0
hsa-miR-4689	1.990354741	328.731098	2.414939783	14.05777747	321.7503218	15.105512	9.848238643	12.63184488	5.097671384	1.10148414	3.919386067	4.766489671	2.402338917	1.324827938	1.109312792	2.518511056	4.462253795	1.205478659	0.948187256	1.296283814	311.0419907	2.127184352	1.767899541	1.555427665	3.615185224	3.256798567	4.67632796	7.50643677	1.475701106	1.86966561	2.579287291	0.542712564	1.017981627	1.431516262	1.18759909	0.744534004	0.677437471	0.446108926	1.499592111	5.554413815	4.234865649	4.941981141	1.3253951	1.978771737	1.377492055	5.094866413	2.530364372	1.453340503	1.874748081
hsa-miR-4690-3p	91.55631808	15121.63051	111.08723	646.6577634	14800.5148	694.8535521	453.0189776	581.0648645	234.4928837	50.66827043	180.2917591	219.2585249	110.5075902	60.94208515	51.02838842	115.8515086	205.2636746	55.45201833	43.61661376	59.62905542	14307.93157	97.85048021	81.32337888	71.54967258	166.2985203	149.8127341	215.1110862	345.2960914	67.88225086	86.00461807	118.6472154	24.96477795	46.82715486	65.84974805	54.62955815	34.24856417	31.16212366	20.52101062	68.9812371	255.5030355	194.8038198	227.3311325	60.96817461	91.02349989	63.36463454	234.363855	116.3967611	66.85366314	86.23841171
hsa-miR-4695-3p	1.990354741	328.731098	2.414939783	14.05777747	321.7503218	15.105512	9.848238643	12.63184488	5.097671384	1.10148414	3.919386067	4.766489671	2.402338917	1.324827938	1.109312792	2.518511056	4.462253795	1.205478659	0.948187256	1.296283814	311.0419907	2.127184352	1.767899541	1.555427665	3.615185224	3.256798567	4.67632796	7.50643677	1.475701106	1.86966561	2.579287291	0.542712564	1.017981627	1.431516262	1.18759909	0.744534004	0.677437471	0.446108926	1.499592111	5.554413815	4.234865649	4.941981141	1.3253951	1.978771737	1.377492055	5.094866413	2.530364372	1.453340503	1.874748081
hsa-miR-4695-5p	0	0	0	0	0	0	0	0	0	0	0	0	0	0	0	0	0	0	0	0	0	0	0	0	0	0	0	0	0	0	0	0	0	0	0	5.211738025	0	0	0	0	0	0	0	0	6.887460277	0	0	0	0
hsa-miR-4697-5p	1.990354741	328.731098	2.414939783	14.05777747	321.7503218	15.105512	9.848238643	12.63184488	5.097671384	1.10148414	3.919386067	4.766489671	2.402338917	1.324827938	1.109312792	2.518511056	4.462253795	1.205478659	0.948187256	1.296283814	311.0419907	2.127184352	1.767899541	1.555427665	3.615185224	3.256798567	4.67632796	7.50643677	1.475701106	1.86966561	2.579287291	0.542712564	1.017981627	1.431516262	1.18759909	0.744534004	0.677437471	0.446108926	1.499592111	5.554413815	4.234865649	4.941981141	1.3253951	1.978771737	1.377492055	5.094866413	2.530364372	1.453340503	1.874748081
hsa-miR-4699-3p	11.94212845	1972.386588	14.4896387	84.34666479	1930.501931	90.63307201	59.08943186	75.79106929	30.5860283	6.608904838	23.5163164	28.59893803	14.4140335	7.948967628	6.655876751	15.11106634	26.77352277	7.232871956	5.689123534	7.777702881	1866.251944	12.76310611	10.60739725	9.332565989	21.69111134	19.5407914	28.05796776	45.03862062	8.854206634	11.21799366	15.47572375	3.256275385	6.107889765	8.589097572	7.125594542	4.467204022	4.064624825	2.676653558	8.997552666	33.32648289	25.40919389	29.65188685	7.952370602	11.87263042	8.264952332	30.56919848	15.18218623	8.720043019	11.24848848
hsa-miR-4700-5p	0	0	0	0	0	0	0	0	0	0	3.919386067	0	0	0	0	0	0	0	0	0	0	0	0	0	0	0	0	0	0	0	0	0.542712564	2.035963255	0	0	3.722670018	0	0	0	16.66324144	33.87892519	0	0	5.93631521	0	0	12.65182186	0	0
hsa-miR-4701-3p	15.92283793	2629.848784	19.31951827	112.4622197	2574.002574	120.844096	78.78590914	101.054759	40.78137107	8.811873118	31.35508854	38.13191737	19.21871134	10.5986235	8.874502335	20.14808845	35.69803036	9.643829275	7.585498045	10.37027051	2488.335925	17.01747482	14.14319633	12.44342132	28.92148179	26.05438854	37.41062368	60.05149416	11.80560884	14.95732488	20.63429833	4.341700514	8.14385302	11.4521301	9.500792722	5.956272029	5.419499767	3.568871411	11.99673689	44.43531052	33.87892519	39.53584913	10.6031608	15.83017389	11.01993644	40.7589313	20.24291498	11.62672403	14.99798465
hsa-miR-4701-5p	1.990354741	328.731098	2.414939783	14.05777747	321.7503218	15.105512	9.848238643	12.63184488	5.097671384	1.10148414	3.919386067	4.766489671	2.402338917	1.324827938	1.109312792	2.518511056	4.462253795	1.205478659	0.948187256	1.296283814	311.0419907	2.127184352	1.767899541	1.555427665	3.615185224	3.256798567	4.67632796	7.50643677	1.475701106	1.86966561	2.579287291	0.542712564	1.017981627	1.431516262	1.18759909	0.744534004	0.677437471	0.446108926	1.499592111	5.554413815	4.234865649	4.941981141	1.3253951	1.978771737	1.377492055	5.094866413	2.530364372	1.453340503	1.874748081
hsa-miR-4706	0	0	0	0	0	0	0	0	0	0	0	0	0	0	3.327938375	0	0	0	0	0	0	6.381553057	0	0	0	0	0	0	0	0	0	0	0	0	0	0	0	0	0	0	0	0	0	0	0	0	0	0	0
hsa-miR-4707-3p	0	0	9.659759134	0	0	0	0	0	0	0	0	0	0	0	0	0	0	0	0	0	0	8.50873741	0	0	0	0	0	0	0	0	0	0	0	0	0	0	0	0	0	0	0	0	0	0	0	0	0	0	18.74748081
hsa-miR-4707-5p	3.980709482	657.4621959	4.829879567	28.11555493	643.5006435	30.211024	19.69647729	25.26368976	10.19534277	2.202968279	7.838772135	9.532979342	4.804677834	2.649655876	2.218625584	5.037022113	8.92450759	2.410957319	1.896374511	2.592567627	622.0839813	4.254368705	3.535799082	3.11085533	7.230370448	6.513597134	9.35265592	15.01287354	2.951402211	3.739331221	5.158574583	1.085425128	2.035963255	2.863032524	2.375198181	1.489068007	1.354874942	0.892217853	2.999184222	11.10882763	8.469731298	9.883962283	2.650790201	3.957543474	2.754984111	10.18973283	5.060728745	2.906681006	3.749496161
hsa-miR-4708-3p	9.951773705	1643.65549	12.07469892	70.28888733	1608.751609	75.52756001	49.24119321	63.1592244	25.48835692	5.507420699	19.59693034	23.83244836	12.01169459	6.62413969	5.546563959	12.59255528	22.31126898	6.027393297	4.740936278	6.481419068	1555.209953	10.63592176	8.839497704	7.777138324	18.07592612	16.28399284	23.3816398	37.53218385	7.378505528	9.348328052	12.89643646	2.713562821	5.089908137	7.15758131	5.937995451	3.722670018	3.387187354	2.230544632	7.497960555	27.77206907	21.17432824	24.70990571	6.626975501	9.893858684	6.887460277	25.47433206	12.65182186	7.266702516	9.373740404
hsa-miR-4708-5p	0	0	12.07469892	0	0	0	0	0	0	0	0	0	0	0	0	0	0	6.027393297	0	0	0	0	0	0	0	0	0	0	0	0	0	0	0	0	0	0	0	0	0	0	0	0	0	0	0	0	0	0	0
hsa-miR-4709-3p	0	0	0	0	0	0	0	0	0	0	0	0	0	0	0	0	0	0	0	2.592567627	0	0	1.767899541	0	0	0	0	0	7.378505528	0	0	0	0	0	0	0	0	0	0	0	0	0	6.626975501	5.93631521	0	0	0	0	0
hsa-miR-4709-5p	23.88425689	3944.773176	28.9792774	168.6933296	3861.003861	181.266144	118.1788637	151.5821386	61.1720566	13.21780968	47.03263281	57.19787605	28.82806701	15.89793526	13.3117535	30.22213268	53.54704554	14.46574391	11.37824707	15.55540576	3732.503888	25.52621223	21.21479449	18.66513198	43.38222269	39.0815828	56.11593552	90.07724123	17.70841327	22.43598732	30.9514475	6.512550771	12.21577953	17.17819514	14.25118908	8.934408043	8.12924965	5.353307117	17.99510533	66.65296578	50.81838779	59.3037737	15.9047412	23.74526084	16.52990466	61.13839695	30.36437247	17.44008604	22.49697697
hsa-miR-4710	7.961418964	0	14.4896387	0	0	90.63307201	0	0	0	0	0	0	21.62105025	0	15.53037909	0	120.4808525	7.232871956	0	5.185135254	0	6.381553057	0	1.555427665	0	0	0	0	0	0	0	1.628137693	8.14385302	1.431516262	7.125594542	0.744534004	8.806687121	2.230544632	7.497960555	0	0	0	22.5317167	13.85140216	26.17234905	0	0	2.906681006	7.498992323
hsa-miR-4713-5p	59.71064223	9861.932939	72.4481935	421.733324	9652.509653	453.16536	295.4471593	378.9553464	152.9301415	33.04452419	117.581582	142.9946901	72.07016752	39.74483814	33.27938375	75.55533169	133.8676139	36.16435978	28.44561767	38.88851441	9331.25972	63.81553057	53.03698623	46.66282995	108.4555567	97.70395701	140.2898388	225.1931031	44.27103317	56.08996831	77.37861874	16.28137693	30.53944882	42.94548786	35.62797271	22.33602011	20.32312412	13.38326779	44.98776333	166.6324144	127.0459695	148.2594342	39.76185301	59.3631521	41.32476166	152.8459924	75.91093117	43.60021509	56.24244242
hsa-miR-4715-3p	3.980709482	657.4621959	4.829879567	28.11555493	643.5006435	30.211024	19.69647729	25.26368976	10.19534277	2.202968279	7.838772135	9.532979342	4.804677834	2.649655876	2.218625584	5.037022113	8.92450759	2.410957319	1.896374511	2.592567627	622.0839813	4.254368705	3.535799082	3.11085533	7.230370448	6.513597134	9.35265592	15.01287354	2.951402211	3.739331221	5.158574583	1.085425128	2.035963255	2.863032524	2.375198181	1.489068007	1.354874942	0.892217853	2.999184222	11.10882763	8.469731298	9.883962283	2.650790201	3.957543474	2.754984111	10.18973283	5.060728745	2.906681006	3.749496161
hsa-miR-4715-5p	3.980709482	657.4621959	4.829879567	28.11555493	643.5006435	30.211024	19.69647729	25.26368976	10.19534277	2.202968279	7.838772135	9.532979342	4.804677834	2.649655876	2.218625584	5.037022113	8.92450759	2.410957319	1.896374511	2.592567627	622.0839813	4.254368705	3.535799082	3.11085533	7.230370448	6.513597134	9.35265592	15.01287354	2.951402211	3.739331221	5.158574583	1.085425128	2.035963255	2.863032524	2.375198181	1.489068007	1.354874942	0.892217853	2.999184222	11.10882763	8.469731298	9.883962283	2.650790201	3.957543474	2.754984111	10.18973283	5.060728745	2.906681006	3.749496161
hsa-miR-4716-3p	0	0	0	0	0	0	0	0	0	0	0	0	0	0	0	0	0	0	0	6.481419068	0	0	7.071598164	4.666282995	0	0	0	0	0	0	0	0	0	0	0	0	0	0	0	0	0	0	0	0	0	0	0	0	0
hsa-miR-4716-5p	0	0	0	0	0	0	0	0	0	0	0	0	0	0	0	0	0	0	0	5.185135254	0	0	0	0	0	0	0	0	0	0	0	0	0	0	0	0	0	0	0	0	0	0	0	0	0	0	0	0	0
hsa-miR-4717-3p	1.990354741	328.731098	2.414939783	14.05777747	321.7503218	15.105512	9.848238643	12.63184488	5.097671384	1.10148414	3.919386067	4.766489671	2.402338917	1.324827938	1.109312792	2.518511056	4.462253795	1.205478659	0.948187256	1.296283814	311.0419907	2.127184352	1.767899541	1.555427665	3.615185224	3.256798567	4.67632796	7.50643677	1.475701106	1.86966561	2.579287291	0.542712564	1.017981627	1.431516262	1.18759909	0.744534004	0.677437471	0.446108926	1.499592111	5.554413815	4.234865649	4.941981141	1.3253951	1.978771737	1.377492055	5.094866413	2.530364372	1.453340503	1.874748081
hsa-miR-4717-5p	0	0	0	0	0	0	0	0	0	0	0	0	0	0	0	0	0	0	0	0	0	0	0	0	0	0	0	0	0	0	0	0	0	0	0	0	0	0.446108926	0	16.66324144	0	0	0	0	0	0	0	0	0
hsa-miR-4718	1.990354741	328.731098	2.414939783	14.05777747	321.7503218	15.105512	9.848238643	12.63184488	5.097671384	1.10148414	3.919386067	4.766489671	2.402338917	1.324827938	1.109312792	2.518511056	4.462253795	1.205478659	0.948187256	1.296283814	311.0419907	2.127184352	1.767899541	1.555427665	3.615185224	3.256798567	4.67632796	7.50643677	1.475701106	1.86966561	2.579287291	0.542712564	1.017981627	1.431516262	1.18759909	0.744534004	0.677437471	0.446108926	1.499592111	5.554413815	4.234865649	4.941981141	1.3253951	1.978771737	1.377492055	5.094866413	2.530364372	1.453340503	1.874748081
hsa-miR-4721	1.990354741	328.731098	2.414939783	14.05777747	321.7503218	15.105512	9.848238643	12.63184488	5.097671384	1.10148414	3.919386067	4.766489671	2.402338917	1.324827938	1.109312792	2.518511056	4.462253795	1.205478659	0.948187256	1.296283814	311.0419907	2.127184352	1.767899541	1.555427665	3.615185224	3.256798567	4.67632796	7.50643677	1.475701106	1.86966561	2.579287291	0.542712564	1.017981627	1.431516262	1.18759909	0.744534004	0.677437471	0.446108926	1.499592111	5.554413815	4.234865649	4.941981141	1.3253951	1.978771737	1.377492055	5.094866413	2.530364372	1.453340503	1.874748081
hsa-miR-4724-5p	0	0	0	0	0	0	0	0	0	0	0	0	0	0	0	0	0	0	0	0	0	0	10.60739725	0	0	0	0	0	0	0	0	0	0	0	0	0	0	0	0	0	0	0	0	0	0	0	0	0	0
hsa-miR-4725-3p	5.971064223	986.1932939	7.24481935	42.1733324	965.2509653	45.316536	29.54471593	37.89553464	15.29301415	3.304452419	11.7581582	14.29946901	7.207016752	3.974483814	3.327938375	7.555533169	13.38676139	3.616435978	2.844561767	3.888851441	933.125972	6.381553057	5.303698623	4.666282995	10.84555567	9.770395701	14.02898388	22.51931031	4.427103317	5.608996831	7.737861874	1.628137693	3.053944882	4.294548786	3.562797271	2.233602011	2.032312412	1.338326779	4.498776333	16.66324144	12.70459695	14.82594342	3.976185301	5.93631521	4.132476166	15.28459924	7.591093117	4.360021509	5.624244242
hsa-miR-4726-5p	5.971064223	0	0	0	0	0	0	0	0	0	0	0	2.402338917	0	12.20244071	0	0	14.46574391	0	0	0	0	0	0	3.615185224	0	0	0	0	0	0	0	0	1.431516262	0	0	0	0	0	0	0	34.59386799	0	0	2.754984111	0	0	24.70678855	0
hsa-miR-4727-3p	35.82638534	5917.159763	43.4689161	253.0399944	5791.505792	271.899216	177.2682956	227.3732079	91.75808491	19.82671452	70.54894921	85.79681408	43.24210051	23.84690288	19.96763025	45.33319901	80.32056831	21.69861587	17.0673706	23.33310864	5598.755832	38.28931834	31.82219174	27.99769797	65.07333403	58.62237421	84.17390328	135.1158619	26.5626199	33.65398099	46.42717124	9.768826156	18.32366929	25.76729272	21.37678363	13.40161207	12.19387447	8.029960675	26.992658	99.97944867	76.22758168	88.95566055	23.85711181	35.61789126	24.794857	91.70759543	45.5465587	26.16012906	33.74546545
hsa-miR-4727-5p	1.990354741	328.731098	2.414939783	14.05777747	321.7503218	15.105512	9.848238643	12.63184488	5.097671384	1.10148414	3.919386067	4.766489671	2.402338917	1.324827938	1.109312792	2.518511056	4.462253795	1.205478659	0.948187256	1.296283814	311.0419907	2.127184352	1.767899541	1.555427665	3.615185224	3.256798567	4.67632796	7.50643677	1.475701106	1.86966561	2.579287291	0.542712564	1.017981627	1.431516262	1.18759909	0.744534004	0.677437471	0.446108926	1.499592111	5.554413815	4.234865649	4.941981141	1.3253951	1.978771737	1.377492055	5.094866413	2.530364372	1.453340503	1.874748081
hsa-miR-4728-3p	1.990354741	328.731098	2.414939783	14.05777747	321.7503218	15.105512	9.848238643	12.63184488	5.097671384	1.10148414	3.919386067	4.766489671	2.402338917	1.324827938	1.109312792	2.518511056	4.462253795	1.205478659	0.948187256	1.296283814	311.0419907	2.127184352	1.767899541	1.555427665	3.615185224	3.256798567	4.67632796	7.50643677	1.475701106	1.86966561	2.579287291	0.542712564	1.017981627	1.431516262	1.18759909	0.744534004	0.677437471	0.446108926	1.499592111	5.554413815	4.234865649	4.941981141	1.3253951	1.978771737	1.377492055	5.094866413	2.530364372	1.453340503	1.874748081
hsa-miR-4731-5p	0	0	0	0	0	0	0	0	0	0	0	0	0	0	0	0	0	0	0	0	0	0	0	3.11085533	0	0	0	0	0	0	0	0	4.07192651	0	0	0	0	3.568871411	0	0	0	0	0	0	0	0	0	0	0
hsa-miR-4732-3p	77.6238349	0	9.659759134	0	0	0	0	75.79106929	61.1720566	22.02968279	47.03263281	38.13191737	9.609355669	30.47104257	7.765189543	75.55533169	0	27.72600917	93.8705383	44.07364966	0	14.89029047	49.50118714	15.55427665	0	16.28399284	60.79226348	7.50643677	16.23271216	39.26297782	33.53073479	1.628137693	15.26972441	11.4521301	20.18918454	34.99309817	6.774374708	78.96127998	50.98613177	0	93.16704428	54.36179256	6.626975501	25.72403258	15.15241261	0	30.36437247	53.77359862	13.12323657
hsa-miR-4732-5p	65.68170645	0	24.14939783	0	0	0	0	176.8458283	122.3441132	67.19053252	235.163164	247.8574629	108.1052513	249.0676523	93.18227451	125.9255528	58.00929934	87.99994214	247.4768737	79.07331263	0	46.79805575	164.4146573	138.4330622	75.9188897	9.770395701	210.4347582	7.50643677	56.07664201	151.4429144	348.2037843	177.4670085	165.9310053	40.08245534	91.44512995	126.5707806	22.35543654	148.1081636	127.4653294	49.98972433	304.9103267	667.1674541	116.6347688	176.1106846	37.19228549	0	172.0647773	31.97349107	86.23841171
hsa-miR-4734	0	0	0	84.34666479	0	0	0	0	0	0	0	0	0	0	11.09312792	0	0	0	0	0	0	0	0	0	0	0	0	0	0	0	0	0	0	0	0	0	0	0	0	0	0	0	0	0	0	0	0	10.17338352	0
hsa-miR-4738-3p	3.980709482	0	0	0	0	0	98.48238643	0	0	8.811873118	0	0	0	0	0	0	98.16958349	0	0	0	0	4.254368705	3.535799082	4.666282995	0	3.256798567	9.35265592	15.01287354	4.427103317	0	0	0.542712564	3.053944882	0	0	4.467204022	0	0.892217853	4.498776333	0	0	0	0	0	9.642444387	0	0	0	0
hsa-miR-4741	0	0	9.659759134	0	0	0	9.848238643	12.63184488	0	0	0	0	0	0	0	0	0	0	0	0	0	6.381553057	0	0	0	0	0	0	0	0	0	0	0	0	0	5.211738025	0	0	1.499592111	0	0	0	0	0	0	0	0	0	0
hsa-miR-4742-3p	0	0	0	0	0	0	0	0	0	7.710388978	0	0	2.402338917	0	0	0	0	1.205478659	0	5.185135254	0	2.127184352	0	0	18.07592612	9.770395701	0	37.53218385	8.854206634	0	0	2.170850257	4.07192651	0	0	0	2.709749883	2.230544632	13.496329	0	0	0	0	0	13.77492055	0	15.18218623	47.9602366	0
hsa-miR-4742-5p	0	0	0	0	0	0	0	0	0	0	0	0	0	0	0	0	0	0	0	0	0	0	0	0	0	0	0	0	0	0	0	0.542712564	0	0	0	0	6.096937237	0	0	0	0	0	0	0	0	0	0	0	0
hsa-miR-4743-5p	9.951773705	0	7.24481935	0	0	0	0	0	101.9534277	0	0	0	0	0	0	0	0	0	0	0	0	6.381553057	0	0	0	0	0	7.50643677	0	0	0	0	0	0	0	0	0	0	0	27.77206907	0	0	0	0	16.52990466	0	0	1.453340503	0
hsa-miR-4745-3p	1.990354741	328.731098	2.414939783	14.05777747	321.7503218	15.105512	9.848238643	12.63184488	5.097671384	1.10148414	3.919386067	4.766489671	2.402338917	1.324827938	1.109312792	2.518511056	4.462253795	1.205478659	0.948187256	1.296283814	311.0419907	2.127184352	1.767899541	1.555427665	3.615185224	3.256798567	4.67632796	7.50643677	1.475701106	1.86966561	2.579287291	0.542712564	1.017981627	1.431516262	1.18759909	0.744534004	0.677437471	0.446108926	1.499592111	5.554413815	4.234865649	4.941981141	1.3253951	1.978771737	1.377492055	5.094866413	2.530364372	1.453340503	1.874748081
hsa-miR-4745-5p	0	0	0	0	0	0	0	0	0	0	0	0	0	0	6.655876751	0	0	0	0	0	0	0	3.535799082	0	0	0	0	0	0	0	0	0.542712564	0	0	0	0	0	2.230544632	0	0	0	0	0	0	4.132476166	0	0	0	0
hsa-miR-4746-5p	53.739578	0	16.90457848	0	0	0	9.848238643	0	132.539456	12.11632554	31.35508854	0	55.25379509	22.52207495	19.96763025	0	0	104.8766434	46.46117552	16.85168958	0	14.89029047	10.60739725	18.66513198	14.4607409	29.3111871	0	7.50643677	35.41682653	9.348328052	7.737861874	4.341700514	24.43155906	27.19880898	5.937995451	27.54775813	51.48524778	30.335407	80.97797399	83.31620722	0	4.941981141	9.277765702	11.87263042	86.78199948	0	30.36437247	114.8138997	26.24647313
hsa-miR-4747-5p	13.93248319	2301.117686	16.90457848	98.40444226	2252.252252	105.738584	68.9376705	88.42291417	35.68369969	7.710388978	27.43570247	33.3654277	16.81637242	9.273795566	7.765189543	17.62957739	31.23577657	8.438350616	6.637310789	9.073986695	2177.293935	14.89029047	12.37529679	10.88799365	25.30629657	22.79758997	32.73429572	52.54505739	10.32990774	13.08765927	18.05501104	3.79898795	7.125871392	10.02061383	8.313193632	5.211738025	4.742062296	3.122762485	10.49714478	38.8808967	29.64405954	34.59386799	9.277765702	13.85140216	9.642444387	35.66406489	17.71255061	10.17338352	13.12323657
hsa-miR-4748	0	0	4.829879567	0	0	0	88.63414778	0	0	0	0	0	0	0	0	0	0	0	15.17099609	0	0	2.127184352	1.767899541	0	0	0	0	0	0	0	0	0	0	0	0	0	0	4.014980338	0	0	0	0	0	0	6.887460277	0	20.24291498	0	5.624244242
hsa-miR-4749-3p	0	0	0	0	0	0	0	0	0	0	0	0	0	0	0	0	0	0	0	0	0	0	0	0	0	0	0	0	0	0	0	0	0	0	0	2.978136014	0	0	0	0	0	0	0	0	0	0	0	0	0
hsa-miR-4750-3p	0	0	0	0	0	0	0	0	0	0	0	0	0	0	1.109312792	0	0	0	0	0	0	0	0	0	0	0	0	0	0	0	0	0	0	0	0	0	0	0	0	0	4.234865649	0	0	0	0	0	0	0	0
hsa-miR-4750-5p	0	0	0	0	0	0	0	0	0	1.10148414	0	0	0	0	5.546563959	0	0	0	0	0	0	0	0	0	0	0	0	0	0	0	0	2.713562821	0	4.294548786	0	0.744534004	0	0	0	5.554413815	0	0	0	0	0	0	0	0	0
hsa-miR-4752	1.990354741	328.731098	2.414939783	14.05777747	321.7503218	15.105512	9.848238643	12.63184488	5.097671384	1.10148414	3.919386067	4.766489671	2.402338917	1.324827938	1.109312792	2.518511056	4.462253795	1.205478659	0.948187256	1.296283814	311.0419907	2.127184352	1.767899541	1.555427665	3.615185224	3.256798567	4.67632796	7.50643677	1.475701106	1.86966561	2.579287291	0.542712564	1.017981627	1.431516262	1.18759909	0.744534004	0.677437471	0.446108926	1.499592111	5.554413815	4.234865649	4.941981141	1.3253951	1.978771737	1.377492055	5.094866413	2.530364372	1.453340503	1.874748081
hsa-miR-4753-3p	0	0	0	0	0	0	0	0	0	0	0	0	0	0	0	0	0	0	0	0	0	0	0	0	0	0	14.02898388	0	2.951402211	0	0	0	0	0	0	0	0	0	0	0	0	0	0	0	0	0	0	0	0
hsa-miR-4753-5p	0	0	0	0	0	0	0	0	0	12.11632554	0	0	0	0	0	0	0	0	0	1.296283814	0	0	7.071598164	0	0	0	0	0	5.902804422	0	0	0	0	0	0	0	0	0	0	0	0	0	0	0	0	0	0	0	0
hsa-miR-4754	11.94212845	1972.386588	14.4896387	84.34666479	1930.501931	90.63307201	59.08943186	75.79106929	30.5860283	6.608904838	23.5163164	28.59893803	14.4140335	7.948967628	6.655876751	15.11106634	26.77352277	7.232871956	5.689123534	7.777702881	1866.251944	12.76310611	10.60739725	9.332565989	21.69111134	19.5407914	28.05796776	45.03862062	8.854206634	11.21799366	15.47572375	3.256275385	6.107889765	8.589097572	7.125594542	4.467204022	4.064624825	2.676653558	8.997552666	33.32648289	25.40919389	29.65188685	7.952370602	11.87263042	8.264952332	30.56919848	15.18218623	8.720043019	11.24848848
hsa-miR-4755-3p	0	0	0	0	0	0	0	0	0	0	0	0	7.207016752	0	9.983815126	0	0	27.72600917	0	0	0	0	0	0	0	0	0	0	0	11.21799366	0	1.628137693	2.035963255	1.431516262	0	0	6.774374708	2.230544632	0	0	0	0	0	3.957543474	0	0	0	0	0
hsa-miR-4755-5p	9.951773705	0	12.07469892	0	0	0	0	0	0	7.710388978	0	0	0	0	0	10.07404423	0	27.72600917	0	0	0	0	0	0	0	0	0	0	2.951402211	3.739331221	0	0	0	1.431516262	0	10.42347605	13.54874942	4.907198191	0	0	0	0	0	1.978771737	0	0	0	0	0
hsa-miR-4757-3p	0	0	0	0	0	0	0	0	0	1.10148414	0	0	0	1.324827938	0	0	0	0	0	0	0	0	0	0	0	0	0	0	0	0	0	0	0	0	0	0	0	0	0	0	0	0	0	0	0	0	0	0	0
hsa-miR-4757-5p	0	0	0	0	0	0	0	0	0	0	0	0	0	0	0	0	0	0	0	0	0	2.127184352	10.60739725	0	0	0	0	0	0	0	0	0	2.035963255	0	0	0	0	0	0	0	0	0	0	0	0	0	0	0	0
hsa-miR-4759	1.990354741	328.731098	2.414939783	14.05777747	321.7503218	15.105512	9.848238643	12.63184488	5.097671384	1.10148414	3.919386067	4.766489671	2.402338917	1.324827938	1.109312792	2.518511056	4.462253795	1.205478659	0.948187256	1.296283814	311.0419907	2.127184352	1.767899541	1.555427665	3.615185224	3.256798567	4.67632796	7.50643677	1.475701106	1.86966561	2.579287291	0.542712564	1.017981627	1.431516262	1.18759909	0.744534004	0.677437471	0.446108926	1.499592111	5.554413815	4.234865649	4.941981141	1.3253951	1.978771737	1.377492055	5.094866413	2.530364372	1.453340503	1.874748081
hsa-miR-4760-5p	3.980709482	657.4621959	4.829879567	28.11555493	643.5006435	30.211024	19.69647729	25.26368976	10.19534277	2.202968279	7.838772135	9.532979342	4.804677834	2.649655876	2.218625584	5.037022113	8.92450759	2.410957319	1.896374511	2.592567627	622.0839813	4.254368705	3.535799082	3.11085533	7.230370448	6.513597134	9.35265592	15.01287354	2.951402211	3.739331221	5.158574583	1.085425128	2.035963255	2.863032524	2.375198181	1.489068007	1.354874942	0.892217853	2.999184222	11.10882763	8.469731298	9.883962283	2.650790201	3.957543474	2.754984111	10.18973283	5.060728745	2.906681006	3.749496161
hsa-miR-4761-3p	9.951773705	1643.65549	12.07469892	70.28888733	1608.751609	75.52756001	49.24119321	63.1592244	25.48835692	5.507420699	19.59693034	23.83244836	12.01169459	6.62413969	5.546563959	12.59255528	22.31126898	6.027393297	4.740936278	6.481419068	1555.209953	10.63592176	8.839497704	7.777138324	18.07592612	16.28399284	23.3816398	37.53218385	7.378505528	9.348328052	12.89643646	2.713562821	5.089908137	7.15758131	5.937995451	3.722670018	3.387187354	2.230544632	7.497960555	27.77206907	21.17432824	24.70990571	6.626975501	9.893858684	6.887460277	25.47433206	12.65182186	7.266702516	9.373740404
hsa-miR-4761-5p	1.990354741	328.731098	2.414939783	14.05777747	321.7503218	15.105512	9.848238643	12.63184488	5.097671384	1.10148414	3.919386067	4.766489671	2.402338917	1.324827938	1.109312792	2.518511056	4.462253795	1.205478659	0.948187256	1.296283814	311.0419907	2.127184352	1.767899541	1.555427665	3.615185224	3.256798567	4.67632796	7.50643677	1.475701106	1.86966561	2.579287291	0.542712564	1.017981627	1.431516262	1.18759909	0.744534004	0.677437471	0.446108926	1.499592111	5.554413815	4.234865649	4.941981141	1.3253951	1.978771737	1.377492055	5.094866413	2.530364372	1.453340503	1.874748081
hsa-miR-4763-3p	0	0	0	0	0	0	0	0	0	0	0	0	0	0	0	0	0	0	0	0	0	0	0	0	0	0	0	0	1.475701106	0	0	0	0	0	0	0	0	0	0	0	0	0	0	0	0	50.94866413	0	0	0
hsa-miR-4763-5p	0	0	0	0	0	0	0	12.63184488	0	0	0	0	0	0	0	0	0	0	0	0	0	0	0	0	0	0	0	0	0	0	0	0.542712564	0	0	0	0.744534004	0	0	0	0	0	0	0	0	0	0	0	0	0
hsa-miR-4765	5.971064223	986.1932939	7.24481935	42.1733324	965.2509653	45.316536	29.54471593	37.89553464	15.29301415	3.304452419	11.7581582	14.29946901	7.207016752	3.974483814	3.327938375	7.555533169	13.38676139	3.616435978	2.844561767	3.888851441	933.125972	6.381553057	5.303698623	4.666282995	10.84555567	9.770395701	14.02898388	22.51931031	4.427103317	5.608996831	7.737861874	1.628137693	3.053944882	4.294548786	3.562797271	2.233602011	2.032312412	1.338326779	4.498776333	16.66324144	12.70459695	14.82594342	3.976185301	5.93631521	4.132476166	15.28459924	7.591093117	4.360021509	5.624244242
hsa-miR-4769-5p	13.93248319	2301.117686	16.90457848	98.40444226	2252.252252	105.738584	68.9376705	88.42291417	35.68369969	7.710388978	27.43570247	33.3654277	16.81637242	9.273795566	7.765189543	17.62957739	31.23577657	8.438350616	6.637310789	9.073986695	2177.293935	14.89029047	12.37529679	10.88799365	25.30629657	22.79758997	32.73429572	52.54505739	10.32990774	13.08765927	18.05501104	3.79898795	7.125871392	10.02061383	8.313193632	5.211738025	4.742062296	3.122762485	10.49714478	38.8808967	29.64405954	34.59386799	9.277765702	13.85140216	9.642444387	35.66406489	17.71255061	10.17338352	13.12323657
hsa-miR-4771	0	0	0	0	0	0	0	0	10.19534277	0	0	0	0	0	0	0	0	0	0	0	0	0	0	0	0	0	0	0	0	0	0	0	1.017981627	0	0	0	0	0	0	0	0	0	0	0	0	0	0	0	0
hsa-miR-4772-3p	0	0	0	0	0	0	0	0	0	0	0	0	2.402338917	0	2.218625584	0	0	0	0	5.185135254	0	0	0	0	0	0	0	0	0	0	0	4.341700514	0	0	0	0	0	0	0	0	50.81838779	0	45.06343341	0	11.01993644	0	0	0	0
hsa-miR-4772-5p	7.961418964	0	0	0	0	0	0	0	0	2.202968279	31.35508854	0	67.26548968	31.79587051	34.38869655	0	0	10.84930793	0	11.66655432	0	2.127184352	0	21.77598731	14.4607409	0	0	0	0	9.348328052	5.158574583	28.22105334	19.34165092	0	24.9395809	0	0	0	0	0	0	0	33.13487751	41.55420647	13.77492055	0	0	1.453340503	0
hsa-miR-4773	0	0	0	0	0	0	0	0	0	0	0	0	0	0	0	0	0	14.46574391	0	0	0	0	0	0	0	0	0	0	0	0	0	0	0	0	0	0	0	0	5.998368444	0	0	0	0	0	0	0	0	0	0
hsa-miR-4775	31.84567585	5259.697567	38.63903654	224.9244394	5148.005148	241.688192	157.5718183	202.1095181	81.56274214	17.62374624	62.71017708	76.26383474	38.43742267	21.19724701	17.74900467	40.2961769	71.39606072	19.28765855	15.17099609	20.74054102	4976.671851	34.03494964	28.28639265	24.88684264	57.84296358	52.10877707	74.82124736	120.1029883	23.61121769	29.91464976	41.26859666	8.683401028	16.28770604	22.90426019	19.00158544	11.91254406	10.83899953	7.137742823	23.99347378	88.87062104	67.75785038	79.07169826	21.2063216	31.66034779	22.03987289	81.5178626	40.48582996	23.25344805	29.99596929
hsa-miR-4776-5p	1.990354741	328.731098	2.414939783	14.05777747	321.7503218	15.105512	9.848238643	12.63184488	5.097671384	1.10148414	3.919386067	4.766489671	2.402338917	1.324827938	1.109312792	2.518511056	4.462253795	1.205478659	0.948187256	1.296283814	311.0419907	2.127184352	1.767899541	1.555427665	3.615185224	3.256798567	4.67632796	7.50643677	1.475701106	1.86966561	2.579287291	0.542712564	1.017981627	1.431516262	1.18759909	0.744534004	0.677437471	0.446108926	1.499592111	5.554413815	4.234865649	4.941981141	1.3253951	1.978771737	1.377492055	5.094866413	2.530364372	1.453340503	1.874748081
hsa-miR-4777-3p	5.971064223	986.1932939	7.24481935	42.1733324	965.2509653	45.316536	29.54471593	37.89553464	15.29301415	3.304452419	11.7581582	14.29946901	7.207016752	3.974483814	3.327938375	7.555533169	13.38676139	3.616435978	2.844561767	3.888851441	933.125972	6.381553057	5.303698623	4.666282995	10.84555567	9.770395701	14.02898388	22.51931031	4.427103317	5.608996831	7.737861874	1.628137693	3.053944882	4.294548786	3.562797271	2.233602011	2.032312412	1.338326779	4.498776333	16.66324144	12.70459695	14.82594342	3.976185301	5.93631521	4.132476166	15.28459924	7.591093117	4.360021509	5.624244242
hsa-miR-4778-5p	0	0	0	0	0	0	0	0	0	0	0	0	0	0	0	0	0	0	0	0	0	0	0	6.221710659	0	0	0	0	0	0	0	0	0	0	0	0	0	0	0	0	0	0	0	7.915086947	0	0	0	0	0
hsa-miR-4779	3.980709482	657.4621959	4.829879567	28.11555493	643.5006435	30.211024	19.69647729	25.26368976	10.19534277	2.202968279	7.838772135	9.532979342	4.804677834	2.649655876	2.218625584	5.037022113	8.92450759	2.410957319	1.896374511	2.592567627	622.0839813	4.254368705	3.535799082	3.11085533	7.230370448	6.513597134	9.35265592	15.01287354	2.951402211	3.739331221	5.158574583	1.085425128	2.035963255	2.863032524	2.375198181	1.489068007	1.354874942	0.892217853	2.999184222	11.10882763	8.469731298	9.883962283	2.650790201	3.957543474	2.754984111	10.18973283	5.060728745	2.906681006	3.749496161
hsa-miR-4781-5p	0	0	0	0	0	0	0	0	0	0	0	0	0	0	0	0	0	0	0	0	0	0	0	0	0	0	0	0	0	0	0	0	0	0	0	0	2.032312412	0	0	0	0	0	0	0	0	5.094866413	0	2.906681006	0
hsa-miR-4782-5p	13.93248319	2301.117686	16.90457848	98.40444226	2252.252252	105.738584	68.9376705	88.42291417	35.68369969	7.710388978	27.43570247	33.3654277	16.81637242	9.273795566	7.765189543	17.62957739	31.23577657	8.438350616	6.637310789	9.073986695	2177.293935	14.89029047	12.37529679	10.88799365	25.30629657	22.79758997	32.73429572	52.54505739	10.32990774	13.08765927	18.05501104	3.79898795	7.125871392	10.02061383	8.313193632	5.211738025	4.742062296	3.122762485	10.49714478	38.8808967	29.64405954	34.59386799	9.277765702	13.85140216	9.642444387	35.66406489	17.71255061	10.17338352	13.12323657
hsa-miR-4783-5p	0	0	0	0	0	0	0	0	0	0	0	0	0	0	0	0	0	0	0	0	0	0	0	1.555427665	0	0	4.67632796	0	0	0	0	0	0	0	0	0	0	0	0	0	0	0	0	0	0	0	0	0	0
hsa-miR-4784	37.81674008	6245.890861	45.88385589	267.0977718	6113.256113	287.004728	187.1165342	240.0050527	96.85575629	20.92819865	74.46833528	90.56330375	45.64443943	25.17173082	21.07694304	47.85171007	84.78282211	22.90409453	18.01555786	24.62939246	5909.797823	40.4165027	33.59009128	29.55312563	68.68851926	61.87917277	88.85023124	142.6222986	28.03832101	35.5236466	49.00645854	10.31153872	19.34165092	27.19880898	22.56438272	14.14614607	12.87131195	8.476069602	28.49225011	105.5338625	80.46244733	93.89764169	25.18250691	37.596663	26.17234905	96.80246184	48.07692308	27.61346956	35.62021353
hsa-miR-4785	0	0	4.829879567	0	0	0	0	0	0	0	0	0	0	0	7.765189543	0	0	0	0	0	0	2.127184352	0	0	0	0	0	0	0	0	0	0	0	0	0	0	0	0	0	0	0	0	0	0	4.132476166	0	0	0	0
hsa-miR-4787-3p	23.88425689	3944.773176	28.9792774	168.6933296	3861.003861	181.266144	118.1788637	151.5821386	61.1720566	13.21780968	47.03263281	57.19787605	28.82806701	15.89793526	13.3117535	30.22213268	53.54704554	14.46574391	11.37824707	15.55540576	3732.503888	25.52621223	21.21479449	18.66513198	43.38222269	39.0815828	56.11593552	90.07724123	17.70841327	22.43598732	30.9514475	6.512550771	12.21577953	17.17819514	14.25118908	8.934408043	8.12924965	5.353307117	17.99510533	66.65296578	50.81838779	59.3037737	15.9047412	23.74526084	16.52990466	61.13839695	30.36437247	17.44008604	22.49697697
hsa-miR-4787-5p	0	0	2.414939783	0	0	0	9.848238643	0	0	0	0	0	0	0	0	0	0	0	0	1.296283814	0	0	0	0	0	0	0	0	0	0	0	0	0	0	0	0	0	0	0	0	0	29.65188685	0	0	0	0	0	0	0
hsa-miR-4791	15.92283793	0	0	0	0	75.52756001	0	0	0	23.13116693	0	0	0	0	3.327938375	0	0	0	0	6.481419068	0	6.381553057	5.303698623	13.99884898	0	0	0	30.02574708	1.475701106	7.478662441	0	1.085425128	0	20.04122767	0	0	0	5.353307117	2.999184222	0	0	0	7.952370602	0	12.3974285	86.61272901	0	17.44008604	1.874748081
hsa-miR-4793-5p	1.990354741	328.731098	2.414939783	14.05777747	321.7503218	15.105512	9.848238643	12.63184488	5.097671384	1.10148414	3.919386067	4.766489671	2.402338917	1.324827938	1.109312792	2.518511056	4.462253795	1.205478659	0.948187256	1.296283814	311.0419907	2.127184352	1.767899541	1.555427665	3.615185224	3.256798567	4.67632796	7.50643677	1.475701106	1.86966561	2.579287291	0.542712564	1.017981627	1.431516262	1.18759909	0.744534004	0.677437471	0.446108926	1.499592111	5.554413815	4.234865649	4.941981141	1.3253951	1.978771737	1.377492055	5.094866413	2.530364372	1.453340503	1.874748081
hsa-miR-4794	21.89390215	3616.042078	26.56433762	154.6355521	3539.253539	166.160632	108.3306251	138.9502937	56.07438522	12.11632554	43.11324674	52.43138638	26.42572809	14.57310732	12.20244071	27.70362162	49.08479175	13.26026525	10.43005981	14.25912195	3421.461897	23.39902788	19.44689495	17.10970431	39.76703746	35.82478424	51.43960756	82.57080446	16.23271216	20.56632171	28.3721602	5.969838207	11.1977979	15.74667888	13.06358999	8.18987404	7.451812179	4.907198191	16.49551322	61.09855196	46.58352214	54.36179256	14.5793461	21.7664891	15.15241261	56.04353054	27.8340081	15.98674553	20.62222889
hsa-miR-4795-3p	1.990354741	328.731098	2.414939783	14.05777747	321.7503218	15.105512	9.848238643	12.63184488	5.097671384	1.10148414	3.919386067	4.766489671	2.402338917	1.324827938	1.109312792	2.518511056	4.462253795	1.205478659	0.948187256	1.296283814	311.0419907	2.127184352	1.767899541	1.555427665	3.615185224	3.256798567	4.67632796	7.50643677	1.475701106	1.86966561	2.579287291	0.542712564	1.017981627	1.431516262	1.18759909	0.744534004	0.677437471	0.446108926	1.499592111	5.554413815	4.234865649	4.941981141	1.3253951	1.978771737	1.377492055	5.094866413	2.530364372	1.453340503	1.874748081
hsa-miR-4795-5p	17.91319267	0	0	0	0	0	0	0	0	0	0	0	0	0	0	0	0	0	0	0	0	0	0	0	0	0	0	0	0	0	0	0	0	0	0	0	0	0.446108926	0	0	0	0	0	0	0	0	0	0	0
hsa-miR-4796-3p	0	0	0	0	0	0	0	0	0	0	0	0	12.01169459	0	0	0	0	0	0	6.481419068	0	0	0	0	0	0	0	7.50643677	0	0	0	0	0	0	0	0	2.709749883	0	0	0	0	0	0	0	9.642444387	0	0	0	0
hsa-miR-4796-5p	0	0	0	0	0	0	0	0	0	0	0	0	0	19.87241907	0	0	0	0	0	0	0	0	0	0	0	0	0	15.01287354	0	0	0	0	0	0	0	0	6.096937237	0	0	0	0	0	0	0	0	0	0	0	0
hsa-miR-4797-3p	0	0	0	0	0	0	0	0	0	0	0	0	0	0	0	0	0	0	0	0	0	0	0	0	0	0	4.67632796	0	0	0	0	0	0	0	0	0	0	0	0	0	0	0	0	0	0	0	0	0	0
hsa-miR-4797-5p	0	0	0	0	0	0	0	0	0	8.811873118	0	0	0	0	0	0	0	0	0	0	0	0	0	0	0	0	0	0	1.475701106	0	0	1.085425128	0	0	0	0	0	0	4.498776333	0	0	0	0	0	0	0	0	0	0
hsa-miR-4798-5p	0	0	2.414939783	0	0	0	0	0	5.097671384	1.10148414	0	0	0	0	0	0	0	0	0	0	0	0	0	0	0	0	0	0	0	0	0	0	0	0	0	0	0	0	0	0	0	0	0	0	0	0	0	0	1.874748081
hsa-miR-4800-5p	0	0	0	0	0	0	0	0	0	0	0	0	4.804677834	1.324827938	2.218625584	35.25915479	0	0	0.948187256	0	0	0	0	0	0	0	0	0	0	0	0	2.713562821	0	0	0	0	0	0	0	0	0	0	0	0	8.264952332	0	0	0	0
hsa-miR-4802-5p	5.971064223	986.1932939	7.24481935	42.1733324	965.2509653	45.316536	29.54471593	37.89553464	15.29301415	3.304452419	11.7581582	14.29946901	7.207016752	3.974483814	3.327938375	7.555533169	13.38676139	3.616435978	2.844561767	3.888851441	933.125972	6.381553057	5.303698623	4.666282995	10.84555567	9.770395701	14.02898388	22.51931031	4.427103317	5.608996831	7.737861874	1.628137693	3.053944882	4.294548786	3.562797271	2.233602011	2.032312412	1.338326779	4.498776333	16.66324144	12.70459695	14.82594342	3.976185301	5.93631521	4.132476166	15.28459924	7.591093117	4.360021509	5.624244242
hsa-miR-4804-5p	0	0	0	0	0	0	0	0	0	6.608904838	0	4.766489671	0	0	0	0	71.39606072	0	0	3.888851441	0	0	0	0	7.230370448	0	0	0	0	0	0	0	0	0	0	0	0	0	0	0	0	0	0	0	0	0	0	0	0
hsa-miR-483-3p	0	0	0	0	0	0	0	0	0	0	0	0	0	0	0	0	0	15.67122257	0	0	0	0	0	0	0	0	0	0	0	0	0	0	0	0	0	0	0	0	0	0	0	0	0	0	0	0	0	0	0
hsa-miR-483-5p	674.7302572	0	801.7600081	5060.799888	321.7503218	1706.922856	768.1626141	631.592244	535.2554953	409.7521	611.4242265	1306.01817	559.7449677	745.8781291	1444.325255	1090.515287	4185.59406	49.42462504	363.1557189	318.8858181	0	289.2970719	90.16287658	54.43996827	122.9162976	87.93356131	60.79226348	367.8154017	75.26075639	265.4925167	451.375276	200.8036488	277.9089843	250.5153459	150.8250845	7.445340036	21.67799907	96.80563703	139.4620663	322.1560013	169.394626	242.1570759	235.9203278	500.6292494	841.6476458	1054.637347	303.6437247	68.30700365	579.2971569
hsa-miR-484	2157.544539	0	2494.632796	618.5422085	321.7503218	966.7527681	1221.181592	416.8508811	2314.342808	1905.567562	2547.600944	1506.210736	4033.527042	4261.971476	3086.108187	2291.845061	2342.683242	3292.162219	1981.711364	2851.82439	0	3154.614395	2109.104152	2029.833103	2910.224105	3432.66569	2487.806475	2837.433099	2694.630219	1211.543315	3719.332274	4840.996073	5020.685387	3591.674301	1686.390708	3675.019842	4790.837794	1682.72287	5245.573204	2888.295184	2358.820166	4853.025481	2042.43385	3763.623843	5306.099397	1069.921947	2957.995951	2591.306117	3520.776896
hsa-miR-485-3p	31.84567585	0	0	0	0	0	0	0	0	0	0	0	0	5.299311752	0	0	0	37.36983844	34.1347412	25.92567627	0	0	3.535799082	4.666282995	43.38222269	39.0815828	18.70531184	37.53218385	41.31963096	18.6966561	0	0	0	12.88364636	14.25118908	113.1691685	149.0362436	34.79649626	148.459619	0	0	0	6.626975501	0	37.19228549	5.094866413	35.42510121	14.53340503	11.24848848
hsa-miR-485-5p	254.7654068	0	137.6515677	0	0	528.69292	856.7967619	126.3184488	168.2231557	90.32169946	74.46833528	152.5276695	108.1052513	139.1069335	35.49800934	67.99979852	160.6411366	382.136735	60.68398436	116.6655432	0	29.78058093	74.25178072	102.6582259	426.5918564	595.9941378	37.41062368	187.6609192	82.63926191	56.08996831	100.5922044	3.79898795	69.22275067	138.8570774	24.9395809	165.2865488	130.7454319	101.7128352	389.8939488	422.1354499	0	24.70990571	31.80948241	61.34192384	225.9086971	25.47433206	278.340081	248.521226	71.24042707
hsa-miR-486-3p	4064.304381	657.4621959	4436.244382	6677.444296	643.5006435	3353.423664	2127.219547	6821.196236	10144.36605	7990.16595	13988.28887	8603.513856	4110.401887	9035.326537	4521.558939	4709.615675	3449.322184	3888.874155	12094.12845	6559.196097	622.0839813	4101.211431	9799.467155	7568.711017	2201.647801	3286.109754	14646.25917	5299.544359	5827.543666	5594.039506	11542.31063	5017.377656	6752.272135	3043.403573	6202.830049	4102.38236	4042.946826	11032.27375	5629.468784	4360.214845	13759.07849	19056.27928	12318.22206	10303.46443	5347.424159	5334.325134	5204.959514	5118.665252	5592.373525
hsa-miR-486-5p	28921.84474	2629.848784	26489.47448	46601.5323	5469.75547	19138.68371	14220.8566	52914.79821	52276.62004	55955.3943	87849.11931	62126.42637	29219.64825	61992.6737	33957.17387	33654.86324	20526.36746	24854.559	64700.50557	41163.4925	1866.251944	26028.22774	62778.1127	44250.36164	15295.84868	21501.38414	84968.87904	38432.95626	39688.98123	40779.27663	70368.11588	42443.3788	47036.85908	21501.37426	44238.06611	28134.45093	33677.44899	76647.31297	42402.46653	29443.94763	112486.5014	169238.1442	101789.0183	77785.51697	43724.35282	43668.10002	31538.46154	35303.09416	39782.15427
hsa-miR-487a-3p	19.90354741	3287.31098	24.14939783	140.5777747	3217.503218	151.05512	98.48238643	126.3184488	50.97671384	11.0148414	39.19386067	47.66489671	24.02338917	13.24827938	11.09312792	25.18511056	44.62253795	12.05478659	9.481872556	12.96283814	3110.419907	21.27184352	17.67899541	15.55427665	36.15185224	32.56798567	46.7632796	75.0643677	14.75701106	18.6966561	25.79287291	5.427125642	10.17981627	14.31516262	11.8759909	7.445340036	6.774374708	4.461089264	14.99592111	55.54413815	42.34865649	49.41981141	13.253951	19.78771737	13.77492055	50.94866413	25.30364372	14.53340503	18.74748081
hsa-miR-487a-5p	0	0	0	0	0	0	0	0	0	0	0	0	0	0	0	0	0	0	0	0	0	0	0	0	21.69111134	3.256798567	0	7.50643677	0	0	0	0	0	0	1.18759909	3.722670018	0.677437471	3.122762485	8.997552666	0	0	0	0	0	0	0	0	7.266702516	0
hsa-miR-487b-3p	31.84567585	0	0	0	0	0	0	0	0	1.10148414	7.838772135	0	4.804677834	0	0	0	0	14.46574391	18.01555786	45.36993347	0	6.381553057	24.75059357	15.55427665	72.30370448	68.39276991	0	105.0901148	30.98972322	5.608996831	0	1.628137693	20.35963255	80.16491067	0	43.18297221	16.2584993	7.583851749	59.98368444	49.98972433	0	0	9.277765702	0	13.77492055	0	12.65182186	58.13362013	5.624244242
hsa-miR-487b-5p	0	0	0	0	0	0	0	0	0	3.304452419	0	0	0	1.324827938	0	0	0	0	0	0	0	2.127184352	3.535799082	0	14.4607409	0	0	7.50643677	1.475701106	0	0	0	0	1.431516262	0	5.211738025	0	3.568871411	0	0	0	0	0	0	1.377492055	15.28459924	0	20.34676704	0
hsa-miR-489-5p	1.990354741	328.731098	2.414939783	14.05777747	321.7503218	15.105512	9.848238643	12.63184488	5.097671384	1.10148414	3.919386067	4.766489671	2.402338917	1.324827938	1.109312792	2.518511056	4.462253795	1.205478659	0.948187256	1.296283814	311.0419907	2.127184352	1.767899541	1.555427665	3.615185224	3.256798567	4.67632796	7.50643677	1.475701106	1.86966561	2.579287291	0.542712564	1.017981627	1.431516262	1.18759909	0.744534004	0.677437471	0.446108926	1.499592111	5.554413815	4.234865649	4.941981141	1.3253951	1.978771737	1.377492055	5.094866413	2.530364372	1.453340503	1.874748081
hsa-miR-490-3p	0	0	0	0	0	0	88.63414778	0	0	5.507420699	0	0	381.9718878	0	5.546563959	0	718.422861	0	0	11.66655432	0	12.76310611	0	7.777138324	0	3.256798567	0	0	19.18411437	0	5.158574583	0	0	10.02061383	0	722.9425175	3.387187354	0	0	0	0	0	1.3253951	0	24.794857	0	827.4291498	0	41.24445778
hsa-miR-490-5p	59.71064223	9861.932939	72.4481935	421.733324	9652.509653	453.16536	295.4471593	378.9553464	152.9301415	33.04452419	117.581582	142.9946901	72.07016752	39.74483814	33.27938375	75.55533169	133.8676139	36.16435978	28.44561767	38.88851441	9331.25972	63.81553057	53.03698623	46.66282995	108.4555567	97.70395701	140.2898388	225.1931031	44.27103317	56.08996831	77.37861874	16.28137693	30.53944882	42.94548786	35.62797271	22.33602011	20.32312412	13.38326779	44.98776333	166.6324144	127.0459695	148.2594342	39.76185301	59.3631521	41.32476166	152.8459924	75.91093117	43.60021509	56.24244242
hsa-miR-491-5p	13.93248319	2301.117686	16.90457848	98.40444226	2252.252252	105.738584	68.9376705	88.42291417	35.68369969	7.710388978	27.43570247	33.3654277	16.81637242	9.273795566	7.765189543	17.62957739	31.23577657	8.438350616	6.637310789	9.073986695	2177.293935	14.89029047	12.37529679	10.88799365	25.30629657	22.79758997	32.73429572	52.54505739	10.32990774	13.08765927	18.05501104	3.79898795	7.125871392	10.02061383	8.313193632	5.211738025	4.742062296	3.122762485	10.49714478	38.8808967	29.64405954	34.59386799	9.277765702	13.85140216	9.642444387	35.66406489	17.71255061	10.17338352	13.12323657
hsa-miR-493-3p	129.3730582	0	0	0	321.7503218	0	9.848238643	0	0	49.56678629	3.919386067	0	9.609355669	0	0	0	223.1126898	53.04106101	44.56480101	27.22196008	0	0	15.91109587	55.99539593	50.61259314	104.2175541	0	37.53218385	30.98972322	5.608996831	0	0	33.59339371	75.87036189	10.68839181	77.43153638	60.2919349	28.99708022	35.99021066	99.97944867	0	0	31.80948241	0	41.32476166	0	17.71255061	55.22693912	11.24848848
hsa-miR-493-5p	97.52738231	0	0	0	0	0	0	0	0	34.14600833	27.43570247	0	12.01169459	18.54759113	31.06075817	0	93.7073297	54.24653967	27.49743041	89.44358314	0	10.63592176	30.05429219	91.77023223	216.9111134	231.2326983	0	120.1029883	51.6495387	72.9169588	0	0	37.66532022	156.0352726	15.43878817	117.6363726	144.2941813	137.4015493	214.4416719	111.0882763	33.87892519	39.53584913	67.59515011	19.78771737	55.09968221	0	75.91093117	53.77359862	0
hsa-miR-494-3p	0	0	0	0	0	0	0	0	0	0	0	0	4.804677834	0	0	0	0	0	0	5.185135254	0	6.381553057	0	3.11085533	18.07592612	16.28399284	0	7.50643677	1.475701106	0	0	1.628137693	0	18.60971141	0	0	0	0	0	0	0	0	0	0	0	0	0	0	0
hsa-miR-494-5p	17.91319267	2958.579882	21.73445805	126.5199972	2895.752896	135.949608	88.63414778	113.6866039	45.87904245	9.913357258	35.27447461	42.89840704	21.62105025	11.92345144	9.983815126	22.66659951	40.16028416	10.84930793	8.5336853	11.66655432	2799.377916	19.14465917	15.91109587	13.99884898	32.53666702	29.3111871	42.08695164	67.55793093	13.28130995	16.82699049	23.21358562	4.884413078	9.161834647	12.88364636	10.68839181	6.700806033	6.096937237	4.014980338	13.496329	49.98972433	38.11379084	44.47783027	11.9285559	17.80894563	12.3974285	45.85379771	22.77327935	13.08006453	16.87273273
hsa-miR-495-3p	967.3124041	0	176.2906042	0	0	15.105512	285.5989206	0	672.8926226	368.9971868	78.38772135	0	259.4526031	102.0117512	144.2106629	105.7774644	227.5749436	695.5611865	201.9638854	976.1017116	311.0419907	123.3766924	251.0417348	695.2761662	1326.772977	1869.402377	182.3767904	668.0728725	360.0710698	213.1418796	247.61158	34.19089155	394.9768715	788.7654604	154.3878817	1320.803322	840.6999013	442.540055	1213.170018	1288.624005	203.2735511	321.2287742	197.4838699	308.6883909	772.773043	96.80246184	1533.40081	523.2025811	262.4647313
hsa-miR-495-5p	0	0	0	0	0	0	0	0	0	0	0	0	0	0	0	0	0	0	0	0	0	0	0	0	0	0	0	0	1.475701106	0	0	0	0	0	0	0	0.677437471	0	0	0	0	0	0	0	0	0	0	0	0
hsa-miR-496	0	0	0	0	0	0	0	0	0	0	0	0	0	0	0	0	0	0	0	0	0	0	0	0	0	3.256798567	0	0	0	7.478662441	0	0	0	0	0	5.211738025	0	0	10.49714478	0	0	0	0	0	0	0	0	0	0
hsa-miR-497-5p	19.90354741	0	7.24481935	0	0	0	0	0	76.46507076	0	7.838772135	0	0	0	0	30.22213268	0	18.08217989	0	20.74054102	0	10.63592176	0	1.555427665	28.92148179	61.87917277	0	15.01287354	4.427103317	5.608996831	18.05501104	4.341700514	14.25174278	0	1.18759909	17.12428208	2.709749883	2.676653558	25.49306589	33.32648289	0	0	0	0	28.92733316	0	0	0	13.12323657
hsa-miR-498	1.990354741	328.731098	2.414939783	14.05777747	321.7503218	15.105512	9.848238643	12.63184488	5.097671384	1.10148414	3.919386067	4.766489671	2.402338917	1.324827938	1.109312792	2.518511056	4.462253795	1.205478659	0.948187256	1.296283814	311.0419907	2.127184352	1.767899541	1.555427665	3.615185224	3.256798567	4.67632796	7.50643677	1.475701106	1.86966561	2.579287291	0.542712564	1.017981627	1.431516262	1.18759909	0.744534004	0.677437471	0.446108926	1.499592111	5.554413815	4.234865649	4.941981141	1.3253951	1.978771737	1.377492055	5.094866413	2.530364372	1.453340503	1.874748081
hsa-miR-4999-3p	5.971064223	986.1932939	7.24481935	42.1733324	965.2509653	45.316536	29.54471593	37.89553464	15.29301415	3.304452419	11.7581582	14.29946901	7.207016752	3.974483814	3.327938375	7.555533169	13.38676139	3.616435978	2.844561767	3.888851441	933.125972	6.381553057	5.303698623	4.666282995	10.84555567	9.770395701	14.02898388	22.51931031	4.427103317	5.608996831	7.737861874	1.628137693	3.053944882	4.294548786	3.562797271	2.233602011	2.032312412	1.338326779	4.498776333	16.66324144	12.70459695	14.82594342	3.976185301	5.93631521	4.132476166	15.28459924	7.591093117	4.360021509	5.624244242
hsa-miR-4999-5p	0	0	0	0	0	0	0	0	0	0	0	0	0	0	0	0	0	12.05478659	7.585498045	0	0	0	0	3.11085533	0	0	0	0	1.475701106	0	0	1.085425128	3.053944882	0	2.375198181	0	0	2.676653558	4.498776333	0	0	0	0	0	0	0	7.591093117	11.62672403	0
hsa-miR-499a-3p	15.92283793	2629.848784	19.31951827	112.4622197	2574.002574	120.844096	78.78590914	101.054759	40.78137107	8.811873118	31.35508854	38.13191737	19.21871134	10.5986235	8.874502335	20.14808845	35.69803036	9.643829275	7.585498045	10.37027051	2488.335925	17.01747482	14.14319633	12.44342132	28.92148179	26.05438854	37.41062368	60.05149416	11.80560884	14.95732488	20.63429833	4.341700514	8.14385302	11.4521301	9.500792722	5.956272029	5.419499767	3.568871411	11.99673689	44.43531052	33.87892519	39.53584913	10.6031608	15.83017389	11.01993644	40.7589313	20.24291498	11.62672403	14.99798465
hsa-miR-499a-5p	131.3634129	0	173.8756644	0	0	15.105512	98.48238643	0	209.0045267	85.9157629	313.5508854	266.9234216	206.6011469	29.14621464	153.0851653	88.14788697	62.47155313	124.1643019	54.99486083	698.6969755	0	299.9329937	53.03698623	573.9528083	90.3796306	241.003094	112.231871	45.03862062	91.49346855	312.2341569	85.11648061	141.1052667	156.7691706	137.4255612	515.4180052	188.3671029	88.74430868	107.5122513	130.4645137	238.839794	287.9708641	0	262.4282299	128.6201629	195.6038719	56.04353054	154.3522267	91.5604517	181.8505638
hsa-miR-499b-3p	41.79744956	0	108.6722903	0	0	15.105512	0	0	127.4417846	60.58162769	152.8560566	190.6595868	74.47250643	1.324827938	13.3117535	62.96277641	0	38.5753171	30.34199218	243.7013569	0	99.97766456	24.75059357	199.0947411	18.07592612	81.41996418	65.46859144	30.02574708	59.02804422	130.8765927	33.53073479	65.66822027	80.42054857	87.32249198	223.268629	60.30725429	25.74262389	70.48521037	41.98857911	116.6426901	266.7965359	0	131.2141149	1.978771737	121.2193009	56.04353054	53.13765182	18.89342654	73.11517515
hsa-miR-499b-5p	1.990354741	328.731098	2.414939783	14.05777747	321.7503218	15.105512	9.848238643	12.63184488	5.097671384	1.10148414	3.919386067	4.766489671	2.402338917	1.324827938	1.109312792	2.518511056	4.462253795	1.205478659	0.948187256	1.296283814	311.0419907	2.127184352	1.767899541	1.555427665	3.615185224	3.256798567	4.67632796	7.50643677	1.475701106	1.86966561	2.579287291	0.542712564	1.017981627	1.431516262	1.18759909	0.744534004	0.677437471	0.446108926	1.499592111	5.554413815	4.234865649	4.941981141	1.3253951	1.978771737	1.377492055	5.094866413	2.530364372	1.453340503	1.874748081
hsa-miR-5000-3p	11.94212845	1972.386588	14.4896387	84.34666479	1930.501931	90.63307201	59.08943186	75.79106929	30.5860283	6.608904838	23.5163164	28.59893803	14.4140335	7.948967628	6.655876751	15.11106634	26.77352277	7.232871956	5.689123534	7.777702881	1866.251944	12.76310611	10.60739725	9.332565989	21.69111134	19.5407914	28.05796776	45.03862062	8.854206634	11.21799366	15.47572375	3.256275385	6.107889765	8.589097572	7.125594542	4.467204022	4.064624825	2.676653558	8.997552666	33.32648289	25.40919389	29.65188685	7.952370602	11.87263042	8.264952332	30.56919848	15.18218623	8.720043019	11.24848848
hsa-miR-5000-5p	0	0	0	0	0	0	0	0	0	0	0	0	0	0	0	0	0	0	0	0	0	0	0	0	0	0	0	0	0	0	0	0	0	0	0	0	0	3.122762485	0	0	0	0	0	0	0	0	0	0	0
hsa-miR-5001-3p	5.971064223	0	0	0	0	0	0	0	0	4.405936559	0	0	4.804677834	0	0	15.11106634	0	6.027393297	7.585498045	1.296283814	0	2.127184352	0	0	0	0	4.67632796	0	10.32990774	0	0	1.628137693	0	4.294548786	22.56438272	0	0	0	4.498776333	0	0	0	6.626975501	0	0	0	20.24291498	0	0
hsa-miR-5001-5p	0	0	0	0	0	0	0	0	0	0	0	0	0	11.92345144	0	0	0	0	0	0	0	0	1.767899541	0	0	0	0	0	4.427103317	0	15.47572375	1.628137693	0	0	0	0	0	7.137742823	0	0	0	0	0	21.7664891	0	0	0	0	0
hsa-miR-5004-3p	11.94212845	1972.386588	14.4896387	84.34666479	1930.501931	90.63307201	59.08943186	75.79106929	30.5860283	6.608904838	23.5163164	28.59893803	14.4140335	7.948967628	6.655876751	15.11106634	26.77352277	7.232871956	5.689123534	7.777702881	1866.251944	12.76310611	10.60739725	9.332565989	21.69111134	19.5407914	28.05796776	45.03862062	8.854206634	11.21799366	15.47572375	3.256275385	6.107889765	8.589097572	7.125594542	4.467204022	4.064624825	2.676653558	8.997552666	33.32648289	25.40919389	29.65188685	7.952370602	11.87263042	8.264952332	30.56919848	15.18218623	8.720043019	11.24848848
hsa-miR-5004-5p	0	0	0	0	0	0	0	0	0	0	0	0	0	0	0	0	0	0	0	0	0	0	0	0	0	0	0	0	0	0	0	0	0	10.02061383	0	2.978136014	0	0	0	0	0	0	0	0	0	0	0	0	0
hsa-miR-5006-3p	21.89390215	3616.042078	26.56433762	154.6355521	3539.253539	166.160632	108.3306251	138.9502937	56.07438522	12.11632554	43.11324674	52.43138638	26.42572809	14.57310732	12.20244071	27.70362162	49.08479175	13.26026525	10.43005981	14.25912195	3421.461897	23.39902788	19.44689495	17.10970431	39.76703746	35.82478424	51.43960756	82.57080446	16.23271216	20.56632171	28.3721602	5.969838207	11.1977979	15.74667888	13.06358999	8.18987404	7.451812179	4.907198191	16.49551322	61.09855196	46.58352214	54.36179256	14.5793461	21.7664891	15.15241261	56.04353054	27.8340081	15.98674553	20.62222889
hsa-miR-5006-5p	0	0	0	0	0	0	0	0	0	6.608904838	0	0	0	0	0	0	0	0	0	0	0	4.254368705	0	0	0	0	0	0	0	0	0	0	0	0	0	0	0	0	5.998368444	0	0	0	0	0	0	0	0	0	0
hsa-miR-5008-3p	1.990354741	328.731098	2.414939783	14.05777747	321.7503218	15.105512	9.848238643	12.63184488	5.097671384	1.10148414	3.919386067	4.766489671	2.402338917	1.324827938	1.109312792	2.518511056	4.462253795	1.205478659	0.948187256	1.296283814	311.0419907	2.127184352	1.767899541	1.555427665	3.615185224	3.256798567	4.67632796	7.50643677	1.475701106	1.86966561	2.579287291	0.542712564	1.017981627	1.431516262	1.18759909	0.744534004	0.677437471	0.446108926	1.499592111	5.554413815	4.234865649	4.941981141	1.3253951	1.978771737	1.377492055	5.094866413	2.530364372	1.453340503	1.874748081
hsa-miR-5009-5p	0	0	0	0	0	0	0	0	0	0	0	0	9.609355669	0	0	0	0	0	0	0	0	2.127184352	0	0	7.230370448	0	0	0	0	0	0	0	0	0	0	0	0	0	5.998368444	0	0	0	0	0	0	0	0	0	0
hsa-miR-500a-3p	59.71064223	0	241.4939783	435.7911014	0	135.949608	59.08943186	101.054759	254.8835692	121.1632554	227.3243919	224.0250145	177.7730799	82.13933215	255.1419421	135.999597	89.2450759	139.8355245	168.7773315	106.2952727	0	172.3019325	134.3603651	105.7690812	61.45814881	127.0151441	215.1110862	75.0643677	101.8233763	155.1822457	36.11002208	75.97975899	49.88109975	93.04855703	74.81874269	83.3878084	77.90530915	78.06906212	46.48735544	138.8603454	245.6222076	34.59386799	53.01580401	91.02349989	179.0739672	0	98.68421053	122.0806023	119.9838772
hsa-miR-500a-5p	0	0	0	0	0	0	0	0	0	0	0	0	0	0	11.09312792	0	0	22.90409453	0	0	0	0	1.767899541	0	0	0	0	0	8.854206634	0	0	5.427125642	9.161834647	8.589097572	0	0	0	4.014980338	0	0	0	0	0	0	0	0	0	0	0
hsa-miR-500b-5p	0	0	0	0	0	0	0	0	0	0	0	0	0	0	0	0	0	0	0	0	0	0	1.767899541	1.555427665	0	0	0	0	8.854206634	0	0	0	0	0	0	0	0	4.014980338	0	0	0	0	0	0	0	0	0	0	0
hsa-miR-501-3p	724.4891257	0	1139.851578	1476.066634	321.7503218	574.0094561	393.9295457	2096.88625	2186.901024	754.5166357	1771.562502	886.5670788	1326.091082	1515.603161	1993.435087	1863.698182	1307.440362	806.4652231	1662.172259	480.9212948	0	725.3698642	991.7916424	687.4990279	318.1362997	576.4533464	1038.144807	780.669424	512.0682836	628.2076451	678.3525576	908.5008325	1065.826764	561.1543747	448.9124561	371.5224678	243.8774895	605.8159221	494.8653966	499.8972433	529.3582061	632.5735861	891.9909025	1385.140216	814.0978047	407.589313	733.805668	540.6426672	920.5013076
hsa-miR-501-5p	0	0	0	0	0	0	0	0	0	33.04452419	0	95.32979342	19.21871134	0	27.7328198	32.74064373	4.462253795	8.438350616	24.65286865	0	0	6.381553057	7.071598164	0	0	22.79758997	0	22.51931031	2.951402211	0	0	3.79898795	4.07192651	15.74667888	13.06358999	3.722670018	0	3.568871411	1.499592111	0	0	0	0	0	0	0	2.530364372	0	13.12323657
hsa-miR-5010-3p	0	0	0	0	0	0	0	0	0	0	0	0	0	0	0	0	0	0	0	2.592567627	0	0	0	0	0	0	0	0	0	0	0	0	0	0	0	0	6.774374708	4.907198191	53.98531599	0	0	0	0	0	0	0	0	0	0
hsa-miR-5010-5p	7.961418964	0	7.24481935	0	0	0	0	0	0	13.21780968	23.5163164	0	36.03508376	29.14621464	31.06075817	62.96277641	0	90.41089946	53.09848631	0	0	0	7.071598164	4.666282995	50.61259314	22.79758997	4.67632796	0	14.75701106	7.478662441	54.16503312	27.13562821	7.125871392	14.31516262	0	11.16801005	15.58106183	38.8114766	44.98776333	0	63.52298473	0	0	0	37.19228549	0	53.13765182	66.85366314	26.24647313
hsa-miR-502-3p	254.7654068	328.731098	458.8385589	407.6755465	0	0	196.9647729	416.8508811	259.9812406	406.4476476	678.0537897	309.8218286	727.9086919	410.6966608	860.8267265	543.9983882	397.1405878	436.3832747	520.5548033	440.7364966	0	557.3223003	516.2266659	385.7460609	187.9896316	312.6526624	766.9177855	337.7896546	376.3037819	461.8074057	74.79933145	397.8083096	371.563294	314.9335776	275.5229889	300.7917375	128.7131195	287.7402575	263.9282115	194.4044835	364.1984458	19.76792457	336.6503555	364.0939996	475.2347591	473.8225764	293.5222672	367.6951473	596.1698897
hsa-miR-502-5p	1.990354741	328.731098	2.414939783	14.05777747	321.7503218	15.105512	9.848238643	12.63184488	5.097671384	1.10148414	3.919386067	4.766489671	2.402338917	1.324827938	1.109312792	2.518511056	4.462253795	1.205478659	0.948187256	1.296283814	311.0419907	2.127184352	1.767899541	1.555427665	3.615185224	3.256798567	4.67632796	7.50643677	1.475701106	1.86966561	2.579287291	0.542712564	1.017981627	1.431516262	1.18759909	0.744534004	0.677437471	0.446108926	1.499592111	5.554413815	4.234865649	4.941981141	1.3253951	1.978771737	1.377492055	5.094866413	2.530364372	1.453340503	1.874748081
hsa-miR-503-5p	31.84567585	0	74.86313329	0	0	0	0	0	0	69.3935008	0	38.13191737	36.03508376	83.46416009	22.18625584	0	71.39606072	124.1643019	14.22280883	72.59189356	0	29.78058093	22.98269403	21.77598731	32.53666702	65.13597134	102.8792151	0	63.45514754	31.78431538	36.11002208	58.07024437	100.7801811	38.65093907	21.37678363	28.29229214	84.00224638	23.6437731	65.98205288	88.87062104	67.75785038	0	19.8809265	69.25701079	19.28488877	61.13839695	50.60728745	68.30700365	123.7333733
hsa-miR-504-3p	1.990354741	328.731098	2.414939783	14.05777747	321.7503218	15.105512	9.848238643	12.63184488	5.097671384	1.10148414	3.919386067	4.766489671	2.402338917	1.324827938	1.109312792	2.518511056	4.462253795	1.205478659	0.948187256	1.296283814	311.0419907	2.127184352	1.767899541	1.555427665	3.615185224	3.256798567	4.67632796	7.50643677	1.475701106	1.86966561	2.579287291	0.542712564	1.017981627	1.431516262	1.18759909	0.744534004	0.677437471	0.446108926	1.499592111	5.554413815	4.234865649	4.941981141	1.3253951	1.978771737	1.377492055	5.094866413	2.530364372	1.453340503	1.874748081
hsa-miR-504-5p	0	0	0	0	0	0	0	0	5.097671384	0	0	0	0	0	0	0	0	0	0	0	0	0	0	0	0	3.256798567	0	0	0	0	0	0.542712564	0	7.15758131	0	0	3.387187354	0	0	0	0	0	0	0	16.52990466	0	2.530364372	1.453340503	0
hsa-miR-505-3p	15.92283793	0	0	0	0	0	0	0	0	13.21780968	0	0	9.609355669	14.57310732	19.96763025	0	0	14.46574391	8.5336853	0	0	27.65339658	1.767899541	6.221710659	0	42.33838137	56.11593552	0	13.28130995	14.95732488	2.579287291	5.969838207	0	0	2.375198181	14.14614607	12.19387447	5.353307117	5.998368444	0	0	0	0	53.42683689	12.3974285	0	25.30364372	0	9.373740404
hsa-miR-505-5p	89.56596334	0	41.05397632	0	0	0	0	0	0	25.33413521	0	0	62.46081185	60.94208515	41.0445733	0	89.2450759	74.73967688	84.38866575	64.81419068	0	36.16213399	42.42958898	37.33026396	32.53666702	32.56798567	51.43960756	142.6222986	79.6878597	84.13495246	46.42717124	51.01498104	46.82715486	94.48007329	104.5087199	69.98619634	88.74430868	63.79357648	116.9681847	16.66324144	194.8038198	84.0136794	35.78566771	33.63911953	99.17942798	117.1819275	43.01619433	135.1606668	24.37172505
hsa-miR-506-5p	11.94212845	1972.386588	14.4896387	84.34666479	1930.501931	90.63307201	59.08943186	75.79106929	30.5860283	6.608904838	23.5163164	28.59893803	14.4140335	7.948967628	6.655876751	15.11106634	26.77352277	7.232871956	5.689123534	7.777702881	1866.251944	12.76310611	10.60739725	9.332565989	21.69111134	19.5407914	28.05796776	45.03862062	8.854206634	11.21799366	15.47572375	3.256275385	6.107889765	8.589097572	7.125594542	4.467204022	4.064624825	2.676653558	8.997552666	33.32648289	25.40919389	29.65188685	7.952370602	11.87263042	8.264952332	30.56919848	15.18218623	8.720043019	11.24848848
hsa-miR-508-3p	0	0	0	0	0	0	0	0	0	0	3.919386067	0	0	0	0	0	0	0	0	0	0	0	5.303698623	0	0	0	0	0	0	0	0	0	0	0	0	0	0	0	0	0	0	0	0	0	0	0	0	0	0
hsa-miR-5089-5p	0	0	0	0	0	0	0	0	0	0	0	0	0	0	0	0	0	13.26026525	0	0	0	0	0	0	0	0	0	0	0	0	0	0	0	0	0	2.233602011	0	0	0	0	0	0	0	0	0	0	0	0	0
hsa-miR-509-3-5p	0	0	0	0	0	0	0	0	0	9.913357258	0	0	0	0	0	0	0	0	0	0	0	14.89029047	3.535799082	0	0	0	0	0	4.427103317	13.08765927	0	2.713562821	0	10.02061383	4.750396361	0	5.419499767	4.461089264	7.497960555	38.8808967	0	0	0	0	0	0	0	0	3.749496161
hsa-miR-509-3p	0	0	0	0	0	0	0	0	0	0	0	0	12.01169459	0	0	0	0	0	0	0	0	0	0	0	0	0	0	0	0	0	7.737861874	0	0	0	0	0	0	0	0	0	0	0	7.952370602	0	0	0	10.12145749	0	0
hsa-miR-5090	0	0	0	0	0	0	0	0	0	0	0	0	0	0	0	0	0	0	0	0	0	0	0	0	0	0	0	0	0	0	0	0	0	0	0	0	0	6.24552497	0	0	0	0	0	1.978771737	0	0	0	0	0
hsa-miR-5094	0	0	0	0	0	0	0	0	0	0	0	0	0	0	0	0	0	0	0	0	0	0	0	0	0	0	0	0	0	0	0	2.170850257	0	0	0	0.744534004	0	0	0	0	0	0	0	0	13.77492055	0	0	0	0
hsa-miR-5096	5.971064223	986.1932939	7.24481935	42.1733324	965.2509653	45.316536	29.54471593	37.89553464	15.29301415	3.304452419	11.7581582	14.29946901	7.207016752	3.974483814	3.327938375	7.555533169	13.38676139	3.616435978	2.844561767	3.888851441	933.125972	6.381553057	5.303698623	4.666282995	10.84555567	9.770395701	14.02898388	22.51931031	4.427103317	5.608996831	7.737861874	1.628137693	3.053944882	4.294548786	3.562797271	2.233602011	2.032312412	1.338326779	4.498776333	16.66324144	12.70459695	14.82594342	3.976185301	5.93631521	4.132476166	15.28459924	7.591093117	4.360021509	5.624244242
hsa-miR-510-5p	0	0	0	0	0	0	0	0	0	0	0	0	0	0	0	0	0	0	0	0	0	0	0	1.555427665	0	0	0	0	0	1.86966561	0	0	0	0	0	0	0	0	0	0	0	0	1.3253951	0	0	0	0	0	0
hsa-miR-5100	0	0	0	0	0	0	0	0	0	5.507420699	0	0	2.402338917	0	0	0	0	0	0	0	0	0	0	0	0	0	18.70531184	0	0	0	0	0.542712564	0	2.863032524	0	4.467204022	5.419499767	2.676653558	0	0	4.234865649	0	0	0	0	0	0	0	0
hsa-miR-511-3p	0	0	24.14939783	0	0	0	0	0	0	1.10148414	0	0	4.804677834	0	0	12.59255528	0	0	0	6.481419068	0	10.63592176	17.67899541	1.555427665	0	6.513597134	4.67632796	0	0	0	18.05501104	0	14.25174278	0	0	0	2.709749883	0	1.499592111	27.77206907	8.469731298	0	0	25.72403258	12.3974285	0	0	0	0
hsa-miR-511-5p	25.87461163	0	0	0	0	0	9.848238643	0	40.78137107	23.13116693	35.27447461	0	0	0	4.437251167	15.11106634	0	27.72600917	25.6010559	41.48108203	0	2.127184352	14.14319633	38.88569162	10.84555567	9.770395701	4.67632796	37.53218385	16.23271216	14.95732488	2.579287291	2.170850257	3.053944882	5.726065048	28.50237817	8.934408043	16.2584993	22.75155525	25.49306589	16.66324144	38.11379084	0	18.5555314	0	16.52990466	0	25.30364372	39.24019358	0
hsa-miR-512-3p	5.971064223	0	0	0	0	0	0	0	0	0	0	0	0	0	0	0	0	9.643829275	0	0	0	0	0	6.221710659	0	0	0	0	0	0	0	0	0	0	0	0	4.064624825	0	7.497960555	0	0	0	0	0	0	0	0	0	0
hsa-miR-513c-5p	0	0	0	0	0	0	0	0	0	0	0	0	0	0	0	0	0	0	0	0	0	0	0	0	0	0	0	0	0	0	0	0	0	8.589097572	0	10.42347605	0	0	0	0	0	0	0	0	15.15241261	0	0	0	0
hsa-miR-514a-3p	0	0	0	0	0	0	0	0	0	0	7.838772135	0	0	0	0	0	0	0	0	0	0	0	0	0	0	0	0	0	0	0	0	0	0	0	0	0	0	0	0	0	0	0	0	0	0	0	0	0	0
hsa-miR-516b-5p	0	0	0	0	0	0	0	0	0	0	0	0	0	0	0	0	0	0	13.27462158	15.55540576	0	0	0	0	0	0	18.70531184	0	0	0	0	0	8.14385302	0	0	0	0	3.568871411	19.49469744	0	0	0	0	0	0	0	27.8340081	0	0
hsa-miR-517a-3p	0	0	0	0	0	0	0	0	0	0	0	0	0	0	0	0	0	0	0	3.888851441	0	0	0	0	0	0	0	7.50643677	0	0	0	0	0	0	0	0	0	0	14.99592111	0	0	0	0	0	0	0	0	0	0
hsa-miR-517b-3p	0	0	0	0	0	0	0	0	0	0	0	0	0	0	0	0	0	0	0	3.888851441	0	0	0	0	0	0	0	7.50643677	0	0	0	0	0	0	0	0	0	0	14.99592111	0	0	0	0	0	0	0	0	0	0
hsa-miR-5187-5p	0	0	12.07469892	14.05777747	0	0	0	0	0	5.507420699	0	0	60.05847293	15.89793526	28.84213259	17.62957739	98.16958349	6.027393297	0	12.96283814	0	0	7.071598164	7.777138324	7.230370448	0	4.67632796	0	4.427103317	0	15.47572375	9.768826156	0	8.589097572	0	0	0	0	5.998368444	0	0	0	0	15.83017389	13.77492055	0	17.71255061	1.453340503	18.74748081
hsa-miR-5189-3p	5.971064223	0	0	0	0	0	0	0	0	14.31929382	0	0	0	11.92345144	0	0	0	0	0	1.296283814	0	4.254368705	0	7.777138324	0	0	0	0	4.427103317	1.86966561	0	0	0	5.726065048	0	0	6.096937237	0	0	0	0	0	25.18250691	0	0	0	15.18218623	0	0
hsa-miR-5189-5p	0	0	4.829879567	0	0	45.316536	0	0	5.097671384	3.304452419	0	0	12.01169459	0	15.53037909	0	0	6.027393297	9.481872556	0	0	4.254368705	0	0	25.30629657	0	0	0	1.475701106	0	12.89643646	5.427125642	0	4.294548786	0	8.18987404	17.61337424	4.014980338	4.498776333	0	0	0	0	19.78771737	1.377492055	0	5.060728745	18.89342654	31.87071737
hsa-miR-518b	0	0	0	0	0	0	0	0	0	0	0	0	14.4140335	0	0	0	0	0	0	0	0	0	0	0	0	0	0	0	0	0	0	0	0	0	0	0	0	0	0	22.21765526	0	0	0	0	0	0	0	0	0
hsa-miR-518c-5p	0	0	0	0	0	0	0	0	0	0	0	0	0	0	0	0	0	0	0	0	0	0	0	0	0	0	0	0	0	0	0	0	0	1.431516262	0	0	0	0.446108926	0	0	0	0	0	0	0	0	0	0	0
hsa-miR-518f-5p	1.990354741	328.731098	2.414939783	14.05777747	321.7503218	15.105512	9.848238643	12.63184488	5.097671384	1.10148414	3.919386067	4.766489671	2.402338917	1.324827938	1.109312792	2.518511056	4.462253795	1.205478659	0.948187256	1.296283814	311.0419907	2.127184352	1.767899541	1.555427665	3.615185224	3.256798567	4.67632796	7.50643677	1.475701106	1.86966561	2.579287291	0.542712564	1.017981627	1.431516262	1.18759909	0.744534004	0.677437471	0.446108926	1.499592111	5.554413815	4.234865649	4.941981141	1.3253951	1.978771737	1.377492055	5.094866413	2.530364372	1.453340503	1.874748081
hsa-miR-5190	3.980709482	657.4621959	4.829879567	28.11555493	643.5006435	30.211024	19.69647729	25.26368976	10.19534277	2.202968279	7.838772135	9.532979342	4.804677834	2.649655876	2.218625584	5.037022113	8.92450759	2.410957319	1.896374511	2.592567627	622.0839813	4.254368705	3.535799082	3.11085533	7.230370448	6.513597134	9.35265592	15.01287354	2.951402211	3.739331221	5.158574583	1.085425128	2.035963255	2.863032524	2.375198181	1.489068007	1.354874942	0.892217853	2.999184222	11.10882763	8.469731298	9.883962283	2.650790201	3.957543474	2.754984111	10.18973283	5.060728745	2.906681006	3.749496161
hsa-miR-5192	0	0	4.829879567	0	0	0	0	0	0	0	0	0	9.609355669	0	0	0	0	0	0	0	0	0	0	0	0	0	0	0	0	0	0	1.085425128	0	0	0	0	0	0	0	0	0	0	0	0	0	0	0	0	0
hsa-miR-5193	11.94212845	0	4.829879567	0	0	0	0	0	0	4.405936559	0	0	0	0	0	0	0	0	0	2.592567627	0	0	3.535799082	0	10.84555567	9.770395701	0	0	0	0	0	0	0	0	4.750396361	2.978136014	1.354874942	0	0	0	0	0	0	0	0	0	0	0	0
hsa-miR-5194	1.990354741	328.731098	2.414939783	14.05777747	321.7503218	15.105512	9.848238643	12.63184488	5.097671384	1.10148414	3.919386067	4.766489671	2.402338917	1.324827938	1.109312792	2.518511056	4.462253795	1.205478659	0.948187256	1.296283814	311.0419907	2.127184352	1.767899541	1.555427665	3.615185224	3.256798567	4.67632796	7.50643677	1.475701106	1.86966561	2.579287291	0.542712564	1.017981627	1.431516262	1.18759909	0.744534004	0.677437471	0.446108926	1.499592111	5.554413815	4.234865649	4.941981141	1.3253951	1.978771737	1.377492055	5.094866413	2.530364372	1.453340503	1.874748081
hsa-miR-5195-5p	0	0	0	0	0	0	0	0	0	0	0	0	0	0	0	0	0	0	0	1.296283814	0	0	0	0	0	0	0	0	0	1.86966561	0	0	0	0	0	0	0	0	0	0	0	0	0	0	0	0	0	0	0
hsa-miR-5196-5p	0	0	0	0	0	0	0	0	0	0	0	0	0	0	0	0	0	0	0	0	0	0	0	3.11085533	3.615185224	0	0	0	0	0	0	0	0	0	0	0	0	0	0	0	0	0	0	0	0	0	0	0	0
hsa-miR-5197-5p	0	0	0	0	0	0	0	0	0	0	0	0	0	0	0	0	0	0	0	1.296283814	0	0	0	1.555427665	0	0	0	0	0	0	0	0	0	8.589097572	0	0	0	0	0	0	0	0	0	0	0	0	0	0	0
hsa-miR-519e-5p	1.990354741	328.731098	2.414939783	14.05777747	321.7503218	15.105512	9.848238643	12.63184488	5.097671384	1.10148414	3.919386067	4.766489671	2.402338917	1.324827938	1.109312792	2.518511056	4.462253795	1.205478659	0.948187256	1.296283814	311.0419907	2.127184352	1.767899541	1.555427665	3.615185224	3.256798567	4.67632796	7.50643677	1.475701106	1.86966561	2.579287291	0.542712564	1.017981627	1.431516262	1.18759909	0.744534004	0.677437471	0.446108926	1.499592111	5.554413815	4.234865649	4.941981141	1.3253951	1.978771737	1.377492055	5.094866413	2.530364372	1.453340503	1.874748081
hsa-miR-520a-3p	0	0	0	0	0	0	0	0	0	0	0	0	0	27.8213867	0	0	0	0	0	0	0	0	0	0	0	0	0	0	0	0	0	2.170850257	0	0	8.313193632	0	0	0	4.498776333	0	0	9.883962283	0	0	0	0	0	0	14.99798465
hsa-miR-520a-5p	7.961418964	1314.924392	9.659759134	56.23110986	1287.001287	60.42204801	39.39295457	50.52737952	20.39068553	4.405936559	15.67754427	19.06595868	9.609355669	5.299311752	4.437251167	10.07404423	17.84901518	4.821914638	3.792749022	5.185135254	1244.167963	8.50873741	7.071598164	6.221710659	14.4607409	13.02719427	18.70531184	30.02574708	5.902804422	7.478662441	10.31714917	2.170850257	4.07192651	5.726065048	4.750396361	2.978136014	2.709749883	1.784435706	5.998368444	22.21765526	16.9394626	19.76792457	5.301580401	7.915086947	5.509968221	20.37946565	10.12145749	5.813362013	7.498992323
hsa-miR-520c-5p	5.971064223	986.1932939	7.24481935	42.1733324	965.2509653	45.316536	29.54471593	37.89553464	15.29301415	3.304452419	11.7581582	14.29946901	7.207016752	3.974483814	3.327938375	7.555533169	13.38676139	3.616435978	2.844561767	3.888851441	933.125972	6.381553057	5.303698623	4.666282995	10.84555567	9.770395701	14.02898388	22.51931031	4.427103317	5.608996831	7.737861874	1.628137693	3.053944882	4.294548786	3.562797271	2.233602011	2.032312412	1.338326779	4.498776333	16.66324144	12.70459695	14.82594342	3.976185301	5.93631521	4.132476166	15.28459924	7.591093117	4.360021509	5.624244242
hsa-miR-520d-5p	1.990354741	328.731098	2.414939783	14.05777747	321.7503218	15.105512	9.848238643	12.63184488	5.097671384	1.10148414	3.919386067	4.766489671	2.402338917	1.324827938	1.109312792	2.518511056	4.462253795	1.205478659	0.948187256	1.296283814	311.0419907	2.127184352	1.767899541	1.555427665	3.615185224	3.256798567	4.67632796	7.50643677	1.475701106	1.86966561	2.579287291	0.542712564	1.017981627	1.431516262	1.18759909	0.744534004	0.677437471	0.446108926	1.499592111	5.554413815	4.234865649	4.941981141	1.3253951	1.978771737	1.377492055	5.094866413	2.530364372	1.453340503	1.874748081
hsa-miR-520e	13.93248319	2301.117686	16.90457848	98.40444226	2252.252252	105.738584	68.9376705	88.42291417	35.68369969	7.710388978	27.43570247	33.3654277	16.81637242	9.273795566	7.765189543	17.62957739	31.23577657	8.438350616	6.637310789	9.073986695	2177.293935	14.89029047	12.37529679	10.88799365	25.30629657	22.79758997	32.73429572	52.54505739	10.32990774	13.08765927	18.05501104	3.79898795	7.125871392	10.02061383	8.313193632	5.211738025	4.742062296	3.122762485	10.49714478	38.8808967	29.64405954	34.59386799	9.277765702	13.85140216	9.642444387	35.66406489	17.71255061	10.17338352	13.12323657
hsa-miR-522-3p	15.92283793	0	7.24481935	0	0	0	0	0	0	0	0	0	0	23.84690288	0	0	0	0	0	3.888851441	0	0	0	10.88799365	0	9.770395701	0	0	0	0	0	0	0	0	0	7.445340036	0	0	17.99510533	0	0	0	0	0	0	0	0	0	0
hsa-miR-522-5p	1.990354741	328.731098	2.414939783	14.05777747	321.7503218	15.105512	9.848238643	12.63184488	5.097671384	1.10148414	3.919386067	4.766489671	2.402338917	1.324827938	1.109312792	2.518511056	4.462253795	1.205478659	0.948187256	1.296283814	311.0419907	2.127184352	1.767899541	1.555427665	3.615185224	3.256798567	4.67632796	7.50643677	1.475701106	1.86966561	2.579287291	0.542712564	1.017981627	1.431516262	1.18759909	0.744534004	0.677437471	0.446108926	1.499592111	5.554413815	4.234865649	4.941981141	1.3253951	1.978771737	1.377492055	5.094866413	2.530364372	1.453340503	1.874748081
hsa-miR-532-3p	63.69135171	0	84.52289242	0	0	0	88.63414778	0	61.1720566	67.19053252	58.79079101	9.532979342	0	45.04414989	28.84213259	85.62937591	71.39606072	33.75340246	39.82386474	31.11081153	0	51.05242446	109.6097715	34.21940863	28.92148179	35.82478424	93.5265592	37.53218385	36.89252764	41.13264343	0	18.45222718	24.43155906	11.4521301	38.00317089	8.18987404	2.709749883	30.78151592	32.99102644	0	0	9.883962283	17.2301363	43.53297821	45.45723783	0	5.060728745	43.60021509	26.24647313
hsa-miR-532-5p	2953.686436	0	2980.035693	435.7911014	321.7503218	287.004728	610.5907958	745.278848	1860.650055	3072.039266	2516.245855	772.1713267	2145.288653	1103.581672	1822.600917	1501.03259	1405.609945	3614.025021	3154.618999	2674.233507	0	2365.429	1403.712235	1668.973884	1579.835943	2009.444716	1229.874254	1125.965515	2337.510551	2346.430341	631.9253864	1296.540316	1013.909701	1972.629409	1960.726098	2317.734353	2600.005013	1785.774032	3605.019435	2288.418492	3171.914371	1151.481606	1598.426491	1786.830878	3905.189977	2124.559294	3274.291498	4235.034226	2834.619098
hsa-miR-539-3p	0	0	0	0	0	0	0	0	0	0	7.838772135	0	0	0	0	0	0	0	0	12.96283814	0	0	0	6.221710659	39.76703746	26.05438854	0	0	0	0	0	0	11.1977979	8.589097572	1.18759909	42.43843821	3.387187354	4.907198191	10.49714478	22.21765526	0	0	0	15.83017389	0	0	0	0	0
hsa-miR-539-5p	0	0	0	0	0	0	0	0	0	0	0	0	12.01169459	0	0	0	0	0	0	1.296283814	0	0	3.535799082	4.666282995	18.07592612	0	0	0	0	0	0	0	0	0	0	2.233602011	14.90362436	0	7.497960555	0	0	0	0	0	0	0	7.591093117	0	0
hsa-miR-541-3p	33.8360306	5588.428665	41.05397632	238.9822169	5469.75547	256.793704	167.4200569	214.741363	86.66041352	18.72523038	66.62956315	81.03032441	40.83976159	22.52207495	18.85831746	42.81468796	75.85831452	20.49313721	16.11918335	22.03682483	5287.713841	36.16213399	30.05429219	26.4422703	61.45814881	55.36557564	79.49757532	127.6094251	25.0869188	31.78431538	43.84788395	9.226113592	17.30568767	24.33577645	20.18918454	12.65707806	11.516437	7.583851749	25.49306589	94.42503485	71.99271603	84.0136794	22.5317167	33.63911953	23.41736494	86.61272901	43.01619433	24.70678855	31.87071737
hsa-miR-541-5p	0	0	0	0	0	0	0	0	0	0	0	0	0	0	0	0	0	0	0	0	0	0	0	0	0	0	0	0	0	0	7.737861874	0	0	0	0	0	0	0	0	0	0	0	0	0	0	0	0	0	0
hsa-miR-542-3p	25.87461163	0	4.829879567	0	0	0	0	0	0	18.72523038	7.838772135	14.29946901	19.21871134	56.96760133	28.84213259	55.40724324	0	19.28765855	14.22280883	59.62905542	0	23.39902788	3.535799082	10.88799365	14.4607409	22.79758997	14.02898388	0	8.854206634	13.08765927	0	60.78380719	86.52843833	30.0618415	19.00158544	0.744534004	38.61393584	7.137742823	10.49714478	72.20737959	0	34.59386799	90.12686682	205.7922606	125.351777	0	0	27.61346956	28.12122121
hsa-miR-542-5p	0	0	0	0	0	0	0	0	0	1.10148414	0	0	0	0	0	0	0	0	0	0	0	0	0	0	0	0	0	0	0	0	0	0	5.089908137	0	0	0	0	0	0	0	0	0	0	0	0	0	0	0	0
hsa-miR-543	3618.464919	0	618.2245846	421.733324	643.5006435	1540.762224	915.8861938	454.7464157	1539.496758	1597.152003	376.2610625	224.0250145	1244.411559	740.5788173	306.1703305	486.0726339	1414.534453	2248.2177	904.5706418	2411.087893	311.0419907	176.5563013	452.5822825	1146.350189	2245.030024	2869.239538	369.4299089	1080.926895	878.0421578	616.9896514	1627.530281	64.58279514	954.8667666	1374.255612	395.4704971	3319.132588	2546.487453	918.9843884	4212.35424	3399.301255	783.450145	1131.713681	479.7930263	985.4283249	2165.417511	417.7790458	4903.846154	3296.176261	661.7860725
hsa-miR-544a	1.990354741	328.731098	2.414939783	14.05777747	321.7503218	15.105512	9.848238643	12.63184488	5.097671384	1.10148414	3.919386067	4.766489671	2.402338917	1.324827938	1.109312792	2.518511056	4.462253795	1.205478659	0.948187256	1.296283814	311.0419907	2.127184352	1.767899541	1.555427665	3.615185224	3.256798567	4.67632796	7.50643677	1.475701106	1.86966561	2.579287291	0.542712564	1.017981627	1.431516262	1.18759909	0.744534004	0.677437471	0.446108926	1.499592111	5.554413815	4.234865649	4.941981141	1.3253951	1.978771737	1.377492055	5.094866413	2.530364372	1.453340503	1.874748081
hsa-miR-544b	0	0	0	0	0	0	0	0	0	0	0	0	0	0	0	0	0	0	0	0	0	0	0	3.11085533	0	0	0	0	4.427103317	0	0	0	0	0	0	0	0	5.799416043	0	0	0	0	0	0	0	0	0	0	0
hsa-miR-545-5p	5.971064223	986.1932939	7.24481935	42.1733324	965.2509653	45.316536	29.54471593	37.89553464	15.29301415	3.304452419	11.7581582	14.29946901	7.207016752	3.974483814	3.327938375	7.555533169	13.38676139	3.616435978	2.844561767	3.888851441	933.125972	6.381553057	5.303698623	4.666282995	10.84555567	9.770395701	14.02898388	22.51931031	4.427103317	5.608996831	7.737861874	1.628137693	3.053944882	4.294548786	3.562797271	2.233602011	2.032312412	1.338326779	4.498776333	16.66324144	12.70459695	14.82594342	3.976185301	5.93631521	4.132476166	15.28459924	7.591093117	4.360021509	5.624244242
hsa-miR-548a-3p	7.961418964	0	0	0	0	0	0	0	0	0	35.27447461	0	0	0	0	0	0	0	0	0	0	8.50873741	0	0	7.230370448	26.05438854	0	0	5.902804422	0	0	3.256275385	6.107889765	7.15758131	2.375198181	13.40161207	16.2584993	0	4.498776333	61.09855196	0	0	10.6031608	0	15.15241261	0	0	50.86691761	0
hsa-miR-548aa	13.93248319	0	0	0	0	0	0	0	0	8.811873118	23.5163164	0	0	0	4.437251167	0	0	0	13.27462158	3.888851441	0	14.89029047	0	10.88799365	7.230370448	19.5407914	28.05796776	0	7.378505528	9.348328052	15.47572375	9.226113592	0	22.90426019	32.06517544	4.467204022	0	10.26050531	0	33.32648289	0	0	0	0	19.28488877	0	0	0	0
hsa-miR-548ab	1.990354741	0	24.14939783	0	0	0	0	202.1095181	0	5.507420699	0	0	0	0	0	0	98.16958349	15.67122257	11.37824707	1.296283814	0	0	5.303698623	4.666282995	0	0	14.02898388	15.01287354	5.902804422	1.86966561	2.579287291	7.055263335	19.34165092	2.863032524	4.750396361	0	0.677437471	8.029960675	0	33.32648289	0	0	0	11.87263042	22.03987289	0	0	1.453340503	0
hsa-miR-548ac	0	0	0	0	0	0	0	0	0	4.405936559	0	0	0	0	0	0	0	0	0	3.888851441	0	0	3.535799082	1.555427665	0	0	0	0	5.902804422	9.348328052	25.79287291	3.79898795	4.07192651	8.589097572	9.500792722	0	2.709749883	7.137742823	8.997552666	5.554413815	71.99271603	0	13.253951	0	0	0	35.42510121	21.80010755	0
hsa-miR-548ad-5p	29.85532111	0	67.61831394	0	0	0	0	88.42291417	0	42.95788145	15.67754427	4.766489671	84.0818621	1.324827938	68.77739309	60.44426535	0	89.2054208	253.1659972	124.4432461	0	99.97766456	196.236849	108.8799365	50.61259314	45.59517994	266.5506937	22.51931031	72.30935417	143.964252	59.3236077	105.82895	81.4385302	117.3843335	109.2591163	35.73763217	100.9381832	158.3686689	64.48246077	27.77206907	165.1597603	24.70990571	37.11106281	83.10841295	75.76206304	66.23326336	25.30364372	59.58696063	86.23841171
hsa-miR-548ae-3p	0	0	0	0	0	0	0	0	0	0	0	0	0	0	0	0	0	0	0	0	0	0	0	0	0	0	0	0	0	0	0	0	0	0	0	0	0	0	0	0	0	0	10.6031608	0	0	0	0	0	0
hsa-miR-548ae-5p	29.85532111	0	60.37349459	0	0	0	0	88.42291417	0	42.95788145	15.67754427	4.766489671	79.27718427	1.324827938	68.77739309	60.44426535	0	78.35611286	242.7359374	124.4432461	0	97.85048021	194.4689495	101.1027982	39.76703746	39.0815828	266.5506937	22.51931031	66.40654975	143.964252	59.3236077	101.4872495	79.40256694	111.6582684	106.8839181	35.73763217	100.9381832	157.0303421	64.48246077	27.77206907	165.1597603	24.70990571	37.11106281	83.10841295	73.00707893	66.23326336	25.30364372	59.58696063	86.23841171
hsa-miR-548ah-3p	0	0	0	0	0	0	0	0	0	4.405936559	0	0	0	0	0	0	0	0	0	0	0	0	0	7.777138324	14.4607409	0	0	0	0	0	0	0	0	0	7.125594542	0	0	0	10.49714478	27.77206907	0	0	0	0	0	0	0	0	0
hsa-miR-548ah-5p	3.980709482	657.4621959	4.829879567	28.11555493	643.5006435	30.211024	19.69647729	25.26368976	10.19534277	2.202968279	7.838772135	9.532979342	4.804677834	2.649655876	2.218625584	5.037022113	8.92450759	2.410957319	1.896374511	2.592567627	622.0839813	4.254368705	3.535799082	3.11085533	7.230370448	6.513597134	9.35265592	15.01287354	2.951402211	3.739331221	5.158574583	1.085425128	2.035963255	2.863032524	2.375198181	1.489068007	1.354874942	0.892217853	2.999184222	11.10882763	8.469731298	9.883962283	2.650790201	3.957543474	2.754984111	10.18973283	5.060728745	2.906681006	3.749496161
hsa-miR-548ai	7.961418964	1314.924392	9.659759134	56.23110986	1287.001287	60.42204801	39.39295457	50.52737952	20.39068553	4.405936559	15.67754427	19.06595868	9.609355669	5.299311752	4.437251167	10.07404423	17.84901518	4.821914638	3.792749022	5.185135254	1244.167963	8.50873741	7.071598164	6.221710659	14.4607409	13.02719427	18.70531184	30.02574708	5.902804422	7.478662441	10.31714917	2.170850257	4.07192651	5.726065048	4.750396361	2.978136014	2.709749883	1.784435706	5.998368444	22.21765526	16.9394626	19.76792457	5.301580401	7.915086947	5.509968221	20.37946565	10.12145749	5.813362013	7.498992323
hsa-miR-548aj-3p	0	0	0	0	0	0	0	0	0	0	0	0	0	0	0	0	0	0	0	0	0	0	0	0	0	0	0	0	0	0	0	1.628137693	0	0	0	0	0	0	0	0	0	0	0	0	0	0	0	1.453340503	0
hsa-miR-548aj-5p	0	0	0	0	0	0	0	0	0	0	0	0	0	0	0	0	0	0	15.17099609	0	0	0	0	0	7.230370448	13.02719427	0	0	0	0	0	2.170850257	2.035963255	0	7.125594542	5.211738025	0	0	0	0	0	0	26.50790201	0	12.3974285	0	0	29.06681006	11.24848848
hsa-miR-548ak	1.990354741	328.731098	2.414939783	14.05777747	321.7503218	15.105512	9.848238643	12.63184488	5.097671384	1.10148414	3.919386067	4.766489671	2.402338917	1.324827938	1.109312792	2.518511056	4.462253795	1.205478659	0.948187256	1.296283814	311.0419907	2.127184352	1.767899541	1.555427665	3.615185224	3.256798567	4.67632796	7.50643677	1.475701106	1.86966561	2.579287291	0.542712564	1.017981627	1.431516262	1.18759909	0.744534004	0.677437471	0.446108926	1.499592111	5.554413815	4.234865649	4.941981141	1.3253951	1.978771737	1.377492055	5.094866413	2.530364372	1.453340503	1.874748081
hsa-miR-548am-3p	0	0	0	0	0	0	0	0	0	0	0	0	0	0	0	0	0	0	0	0	0	0	0	7.777138324	3.615185224	0	0	0	5.902804422	0	0	0.542712564	0	0	5.937995451	0	0	0.446108926	1.499592111	0	0	0	0	0	0	0	0	0	0
hsa-miR-548am-5p	1.990354741	0	0	0	0	0	0	12.63184488	0	0	0	0	0	0	1.109312792	20.14808845	0	0	0	0	0	0	0	1.555427665	7.230370448	0	4.67632796	0	4.427103317	9.348328052	0	4.884413078	1.017981627	7.15758131	7.125594542	2.233602011	10.83899953	4.907198191	0	0	0	0	1.3253951	1.978771737	0	0	0	0	0
hsa-miR-548an	5.971064223	986.1932939	7.24481935	42.1733324	965.2509653	45.316536	29.54471593	37.89553464	15.29301415	3.304452419	11.7581582	14.29946901	7.207016752	3.974483814	3.327938375	7.555533169	13.38676139	3.616435978	2.844561767	3.888851441	933.125972	6.381553057	5.303698623	4.666282995	10.84555567	9.770395701	14.02898388	22.51931031	4.427103317	5.608996831	7.737861874	1.628137693	3.053944882	4.294548786	3.562797271	2.233602011	2.032312412	1.338326779	4.498776333	16.66324144	12.70459695	14.82594342	3.976185301	5.93631521	4.132476166	15.28459924	7.591093117	4.360021509	5.624244242
hsa-miR-548ap-3p	0	0	0	0	0	0	0	0	0	0	0	0	0	0	0	0	0	0	13.27462158	0	0	10.63592176	0	3.11085533	0	6.513597134	14.02898388	0	2.951402211	0	15.47572375	5.969838207	0	8.589097572	1.18759909	4.467204022	0	10.26050531	0	0	0	0	0	0	0	0	0	0	0
hsa-miR-548ap-5p	0	0	0	0	0	0	0	0	0	0	0	0	0	0	0	0	0	0	0	0	0	0	0	0	0	0	0	0	1.475701106	1.86966561	0	0.542712564	0	1.431516262	0	0	0.677437471	0	0	0	0	0	0	0	0	0	0	0	0
hsa-miR-548aq-3p	0	0	0	0	0	0	0	0	0	0	0	0	0	0	0	0	0	0	15.17099609	0	0	0	0	0	7.230370448	13.02719427	0	0	0	0	0	2.170850257	2.035963255	0	7.125594542	5.211738025	0	0	0	0	0	0	26.50790201	0	12.3974285	0	0	29.06681006	11.24848848
hsa-miR-548aq-5p	29.85532111	4930.966469	36.22409675	210.866662	4826.254826	226.58268	147.7235796	189.4776732	76.46507076	16.5222621	58.79079101	71.49734507	36.03508376	19.87241907	16.63969188	37.77766584	66.93380693	18.08217989	14.22280883	19.4442572	4665.62986	31.90776529	26.51849311	23.33141497	54.22777836	48.85197851	70.1449194	112.5965515	22.13551658	28.04498415	38.68930937	8.140688463	15.26972441	21.47274393	17.81398635	11.16801005	10.16156206	6.691633896	22.49388166	83.31620722	63.52298473	74.12971712	19.8809265	29.68157605	20.66238083	76.42299619	37.95546559	21.80010755	28.12122121
hsa-miR-548ar-3p	0	0	0	0	0	0	0	0	0	0	0	0	0	0	0	0	0	0	16.11918335	1.296283814	0	0	0	0	0	0	0	0	0	0	0	0	0	0	5.937995451	0	6.096937237	7.137742823	23.99347378	0	0	0	0	15.83017389	0	0	0	0	0
hsa-miR-548ar-5p	0	0	0	0	0	0	0	0	0	0	0	0	0	0	0	0	0	0	15.17099609	0	0	0	0	0	0	0	0	0	0	0	0	1.628137693	0	0	0	5.211738025	0	0	0	0	0	0	11.9285559	0	0	0	0	0	0
hsa-miR-548as-5p	0	0	0	0	0	0	0	0	0	0	0	0	0	0	0	0	0	0	0	0	0	0	0	0	0	0	0	0	1.475701106	1.86966561	0	0.542712564	0	0	0	0	0	0	0	0	0	0	0	0	0	0	0	0	0
hsa-miR-548at-5p	0	0	0	0	0	0	0	0	0	0	0	0	7.207016752	0	0	0	0	0	0	0	0	0	7.071598164	7.777138324	0	0	0	0	8.854206634	0	0	1.628137693	0	0	0	0	0	0	0	0	0	0	0	0	0	0	0	0	0
hsa-miR-548au-5p	1.990354741	0	0	0	0	0	0	12.63184488	0	0	0	0	0	0	1.109312792	20.14808845	0	0	0	0	0	0	0	1.555427665	7.230370448	0	4.67632796	0	4.427103317	9.348328052	0	4.884413078	1.017981627	7.15758131	7.125594542	2.233602011	10.83899953	4.907198191	0	0	0	0	1.3253951	1.978771737	0	0	0	0	0
hsa-miR-548av-5p	0	0	0	0	0	0	0	0	5.097671384	3.304452419	0	0	0	0	0	0	0	0	0	0	0	8.50873741	8.839497704	0	0	0	0	0	4.427103317	0	0	3.79898795	0	0	0	0	0	0	0	0	0	0	0	0	0	0	0	0	0
hsa-miR-548ay-3p	0	0	0	0	0	0	0	0	0	0	0	0	0	0	0	0	0	0	0	0	0	0	0	0	0	0	14.02898388	0	0	7.478662441	0	1.628137693	0	0	9.500792722	0	0	0	0	27.77206907	0	0	0	0	0	0	0	0	0
hsa-miR-548ay-5p	29.85532111	0	60.37349459	0	0	0	0	88.42291417	0	42.95788145	15.67754427	4.766489671	93.69121777	1.324827938	68.77739309	60.44426535	0	78.35611286	242.7359374	128.3320975	0	97.85048021	194.4689495	104.2136535	57.84296358	45.59517994	266.5506937	22.51931031	66.40654975	143.964252	87.69576791	116.6832013	79.40256694	117.3843335	106.8839181	35.73763217	100.9381832	158.3686689	64.48246077	27.77206907	165.1597603	24.70990571	51.69040891	83.10841295	78.51704715	66.23326336	25.30364372	59.58696063	86.23841171
hsa-miR-548az-5p	0	0	0	0	0	0	0	0	0	0	0	0	0	0	6.655876751	0	0	0	1.896374511	6.481419068	0	0	0	0	3.615185224	0	0	0	1.475701106	0	18.05501104	3.256275385	0	1.431516262	1.18759909	0	0.677437471	2.230544632	10.49714478	0	4.234865649	0	2.650790201	13.85140216	8.264952332	0	10.12145749	11.62672403	3.749496161
hsa-miR-548b-5p	0	0	0	0	0	0	0	0	0	0	0	0	0	0	0	0	0	0	13.27462158	1.296283814	0	10.63592176	0	4.666282995	0	6.513597134	28.05796776	0	4.427103317	0	15.47572375	8.683401028	0	8.589097572	0	4.467204022	0.677437471	13.82937672	0	0	0	0	0	0	1.377492055	0	0	1.453340503	0
[truncated: 485 more rows]
[truncated: 8 more columns]
